# Supplementary material for: A potential tool for marine biogeography: eDNA-dominant fish species differ among coastal habitats and by season concordant with gear-based assessments
Source: PLoS One. 2024 Nov 11;19(11):e0313170. doi: 10.1371/journal.pone.0313170 (PMC11554088; doi:10.1371/journal.pone.0313170)
Supplement: S1 Table — (XLSX) [file pone.0313170.s001.xlsx]

## Sheet: S1 PCR PARAMETERS
TABLE S1. PCR PRIMERS, PARAMETERS
Thermal cycling protocol: TaKaRa High Yield PCR EcoDry Premix, 200 nM primers, 5 ul template; 25ul total volume; 95C 5m, [95C 20s, annealing temp 20S, 72C 20s] x 40 cycles, 72 1m	Annealing temp (C)	Cycles	Amplified segment (bp)	Amplicon size including primers (bp)	Amplicon size after indexing (bp)	Notes	Reference
1. Riaz vertebrate 12S primer set	52	40	ave 106	ave 210	ave 280	Adaptors based on Illumina 16S protocol
Illumina adaptor + Riaz bony fish forward primer (AFAR-F)							Riaz 2011
5’-TCGTCGGCAGCGTCAGATGTGTATAAGAGACAGACTGGGATTAGATACCCC-3’
Illumina adaptor + Riaz reverse primer (AFAR-R)							Riaz 2011
5’-GTCTCGTGGGCTCGGAGATGTGTATAAGAGACAGTAGAACAGGCTCCTCTAG-3’
2. Nextera XT indexing PCR parameters	55	10
95 5m; (95 20s, 55 20s, 72 20s) x 10 cycles; 72 1m
