# Supplementary material for: A potential tool for marine biogeography: eDNA-dominant fish species differ among coastal habitats and by season concordant with gear-based assessments
Source: PLoS One. 2024 Nov 11;19(11):e0313170. doi: 10.1371/journal.pone.0313170 (PMC11554088; doi:10.1371/journal.pone.0313170)
Supplement: S2 Table — (XLSX) [file pone.0313170.s002.xlsx]

## Sheet: S2 RIAZ REF SEQS
TABLE S2. RIAZ 12S AMPLICON REFERENCE SEQUENCES
VERSION 13mar2024
CATEGORY	CATEGORY #	NUMBER	NAME	SEQUENCE
BONY FISH	1	1	>1.00 Agujon needlefish Tylosurus acus	ACTATGCACAGCCCTAAACTTTGATAGAAACATTACACCCACTATCCGCCAGGGTACTACGAGCTCTAGCTTAAAATCCAAAGGACTTGGCGGTGCTTTAGACCCAC
BONY FISH	1	2	>1.00 American anglerfish Lophius americanus	ACTATGCCTAGCCCTAAACATTGGCAACACAAAACACCCGTTGCCCGCCAGGGCACTACGAGCATTAGCTTAAAACCCAAAGGACTTGGCGGTGCTTTAGACCCAC
BONY FISH	1	3	>1.00 American butterfish Peprilus triacanthus	ACTATGCTTAGCCGTAAACATTGATAGAGATTTACACCTTCTATCCGCCTGGGAACTACGAGCATTAGCTTAAAACCCAAAGGACTTGGCGGTACTTTAGATCCCC
BONY FISH	1	4	>1.00 American conger Conger oceanicus	ACTATGCTTAACTGTAAACAAAGATGATAATACACAAACATCATCCGCCAGGGGATTACGAGCAAAGTTTAAAACCCAAAGGACTTGGCGGTGCCTCAAACCCAC
BONY FISH	1	5	>1.00 American eel Anguilla rostrata	ACTATGCTCAACCTTAAACAACGATGACAACATACAAATATCATCCGCCAGGGGACTACGAGCGTTAGCTTAAAACCCAAAGGACTTGGCGGTGCCTCAAACCCAC
BONY FISH	1	6	>1.00 American gizzard shad Dorosoma cepedianum	ACTATGCCCTGCCGTAAACTTAGATATTTCAATACAACAAATATCCGCCCGGGGACTACGAGCGCCAGCTTAAAACCCAAAGGACTTGGCGGTGCTTCAGACCCCC
BONY FISH	1	7	>1.00 American plaice Hippoglossoides platessoides also matches Winter flounder refseq	ACTATGCTTAGCCCTAAACATCGATTGCACAATACACTCCATATCCGCCCGGGGATTATGAACGTCAGTTTAAAACCCAAAGGACTTGGCGGTGCTTAACATCCAC
BONY FISH	1	8	>1.00 Arctic char others Salvelinus sp	ACTATGCCTAGCCGTAAACTTTGATAGAAAAATACAACTGATATCCGCCAGGGAACTACAAGCGCCAGCTTAAAACCCAAAGGACTTGGCGGTGCCTCAGACCCAC
BONY FISH	1	9	>1.00 Armored searobin Peristedion miniatum	ACTATGCCTAGCCCTAAACATTGATAGTACCCTACACCCACTATCCGCCTGGGAACTACGAGCATCAGCTTGAAACCCAAAGGACTTGGCGGTGCTTTAGATCCAC
BONY FISH	1	10	>1.00 American or common halfbeak Hyporhamphus meeki or fasciatus	ACTATGCTCAGCCGTAAAATTTGATAGAATTCTACACCCACTATCCGCCAGGGAATTACGAGCACCAGCTTAAAACCCAAAGGACTTGGCGGTGCTTTAGACCCAC
BONY FISH	1	11	>1.00 Atlantic chub mackerel Scomber colias	ACTATGCCTAGCCGTAAACATTGATAGAATTATACACCTCTCTATCCGCCCGGATATTACGAGCATTAGCTTGAAACCCAAAGGACTTGGCGGTACTTTAGATCCCC
BONY FISH	1	12	>1.00 Atlantic cod and other gadidae	ACTATGTATGGTCGTTAACATTGATGGTTTTATACCCAAACCATCCGCCTGGGAACTACGAGCAATAGCTTAAAACCCAAAGGACTTGGCGGTGCTTTAGACCCCC
BONY FISH	1	13	>1.00 Atlantic cod98 Gadidae98	ACTATATATGGTCGTTAACATTGATGGTTTTATACCCAAACCATCCGCCTGGGAACTACGAGCAATAGCTTAAAACCCAAAAGACTTGGCGGTGCTTTAGACCCCC
BONY FISH	1	14	>1.00 Atlantic croaker Micropogonias undulatus	ACTATGCTTAGCCCTAAACATTGACAACAATATACACCTGTTGTCCGCCTGGGAACTACGAGCATCAGCTTAAAACCCAAAGGACTTGGCGGTGCTTTAGACCCAC
BONY FISH	1	15	>1.00 Atlantic halibut Hippoglossus sp	ACTATGCTTAGCCCTAAACATCGATTGCACTATACACTCCATATCCGCCCGGGAATTATGAACATCAGTTTAAAACCCAAAGGACTTGGCGGTGCTTAACATCCAC
BONY FISH	1	16	>1.00 Atlantic herring Clupea harengus	ACTATGCCCCGCCGTAAACTTAGATATATTAGTACAACAAATATCCGCCCGGGAACTACGAGCGCCAGCTTAAAACCCAAAGGACTTGGCGGTGCTTCAGACCCCC
BONY FISH	1	17	>1.00 Atlantic mackerel Scomber scombrus	ACTATGCCTAGCCGTAAACATTGATAGAATTATACACCCTTCTATCCGCCTGGATATTACGAGCATTAGCTTGAAACCCAAAGGACTTGGCGGTACTTTAGATCCCC
BONY FISH	1	18	>1.00 Atlantic menhaden Brevoortia tyrannus LS17	ACTATGCCCCGCCGTAAACTTAGATATTCCAGTACAATAAATATCCGCCAGGGGACTACGAGCGCCAGCTTAAAACCCAAAGGACTTGGCGGTGCTTCAGACCCCC
BONY FISH	1	19	>1.00 Atlantic menhaden LS16 or river herrings Clupeidae sp	ACTATGCCCCGCCGTAAACTTAGATATTCCAGTACAACAAATATCCGCCAGGGGACTACGAGCGCCAGCTTAAAACCCAAAGGACTTGGCGGTGCTTCAGACCCCC
BONY FISH	1	20	>1.00 Atlantic moonfish Selene setapinnis	ACTATGCTTAGCCTTAAACATTGATCGTTTACCACATCAAACATCCGCCTGGGGATTACGAACACTAGTTTAAAACCCAAAGGACTTGGCGGTGCTTAACATCCAC
BONY FISH	1	21	>1.00 Atlantic needlefish Strongylura marina	ACTATGCATAGCCCTAAACCTTGATAGAATTTTACACCCCCTATCCGCCAGGATACTACGAGCCCCAGCTTAAAATCCAAAGGACCTGGCGGTGCTTTAGACCCAC
BONY FISH	1	22	>1.00 Atlantic or northern sand lance Ammodytes americanus or dubius	ACTATGCCTAGCCCTAAACATCGATAGCGCACTACATCTGCTATCCGCCTGGGAACTACGAGCACCAGCTTGAAACCCAAAGGACTTGGCGGTGCTTTAGATCCAC
BONY FISH	1	23	>1.00 Atlantic silverside Menidia menidia	ACTATGCCTAGCCGTAAACTTTGGTGATAAAACACACATATCACCCGCCCGGGTACTACGAGCATTAGCTTAAAACCCAAAGGACTTGGCGGTGCTTTAGATCCAC
BONY FISH	1	24	>1.00 Atlantic spadefish Chaetodipterus faber	ACTATGCCTAGCCTTAAACATTGGCAGCACCCCACACCCGCTGCCCGCCTGGAAACTACGAGCACCAGCTTAAAACCCAAAGGACTTGGCGGTGCTTTAGATCCAC
BONY FISH	1	25	>1.00 Banded killifish Fundulus diaphanus	ACTATGCACAGCCGTAAACTTTGATAAAATTATACAATATTATCCGCCTGGGAACTACGAGCATAAGCTTAAAACCCAAAGGACTTGGCGGTGCTTTAGATCCAC
BONY FISH	1	26	>1.00 Banded rudderfish Seriola zonata	ACTATGCTTAGCCCTGAACATTGATCGTTTATTACACCAAACATCCGCCCGGGAATTACGAACACCAGTTTAAAACCCAAAGGACTTGGCGGTGCTTAACATCCAC
BONY FISH	1	27	>1.00 Bay anchovy Anchoa mitchilli	ACTATGCCTAGCCGTAAACTTTTATGCTAATGTACAACTAGCATCCGCCAGGGAACTACAAGCACCAGCTTAAAACCCAAAGGACTTGGCGGTGCCTCAGACCCCC
BONY FISH	1	28	>1.00 Beardfish Polymixia lowei	ACTATGTATAGCCTTAAACCTTGATAGAATAACACAACCCCTATCCGCCCGGGAACTACGAGCACCAGCTTAAAACCCAAAGGACTTGGCGGTGCTTTAGACCCCC
BONY FISH	1	29	>1.00 Bigeye scad Selar crumenophthalmus	ACTATGCTTAGTCCTAAACATTGATTATTTTTCACATCAATACATCCGCCTGGGGATTACGAACATTAGTTTAAAACCCAAAGGACTTGGCGGTGCTTAATAACCCC
BONY FISH	1	30	>1.00 Bigeye scad99 Selar crumenophthalmus99	ACTATGCTTAGTCCTAAACATTGATTATTTTTCACATCAATACATCCGCCTGGGGATTACGAACATTAGTTTAAAACCCAAAGGACTTGGCGGTGCTTAACAACCCC
BONY FISH	1	31	>1.00 Black crappie Pomoxis nigromaculatus	ACTATGCCTAGCCCTAAACATTGATAGCATCCTACATCTGCTATCCGCCTGGGAACTACGAGCTTTAGCTTGAAACCCAAAGGACTTGGCGGTGCTTTAGATCCAC
BONY FISH	1	32	>1.00 Black drum or Spot Pogonias cromis or Leiostomus xanthurus	ACTATGCTTAGCCCTAAACATTGACAACAACATACACCTGTTGTCCGCCTGGGAACTACGAGCATCAGCTTGAAACCCAAAGGACTTGGCGGTGCTTTAGATCCAC
BONY FISH	1	33	>1.00 Black sea bass Centropristis striata	ACTATGCTCAGCCCTAAACATTGGTAGCGCATCACAGCCGCTACCCGCCTGGGTACTACGAGCACCAGCTTAAAACCCAAAGGACTTGGCGGTGCTTTAGACCCCC
BONY FISH	1	34	>1.00 Blackbelly rosefish Helicolenus dactylopterus	ACTATGCCTAGCCCTAAACCTTGGCAATATATCACATACCCTGCCCGCCTGGGAACTACGAGCATCAGCTTAAAACCCAAAGGACTTGGCGGTGCTTTAGACCCCC
BONY FISH	1	35	>1.00 Blackcheek tonguefish Symphurus plagiusa	ACTATGCCCAGCCGTAAACCAAGATACCGCTCCCACCAAGGTATCCGCCGGGTTATTACGAACATTAGTCTAAAAGCCAAAGGAATTGGCGGTGCTTTATATCCCT
BONY FISH	1	36	>1.00 Blacknose dace Rhinichthys atratulus	ACTATGCTCAGCCATAAACCCAGGCGTCGAACTACAGTTAGACGTCCGCCCGGGTACTACGAGCATTAGCTTGAAACCCAAAGGACCTGACGGTGCCTCAGACCCCC
BONY FISH	1	37	>1.00 Blue catfish Ictalurus furcatus	ACTATGCTTAGCCCTAAACCCAGATGTATTCTTACACACACATCCGCCCGGGTACTACGAGCACAGCTTAAAACCCAAAGGACTTGGCGGTGTCTCAGACCCAC
BONY FISH	1	38	>1.00 Blue runner Caranx crysos	ACTATGCTTAGCCCTAAACATTGATCGTTTACTACATCAAACATCCGCCTGGGAATTACGAACATTAGTTTAAAACCCAAAGGACTTGGCGGTGCTTAACATCCAC
BONY FISH	1	39	>1.00 Bluefish Pomatomus saltatrix	ACTATGCTTAGCCGTAAACATTGATAGAATAGTACATCCCATCTATCCGCCGGGGTACTACGAGCACCAGCTTGAAACCCAAAGGACTTGGCGGTACTTTAGATCCCC
BONY FISH	1	40	>1.00 Bluegill Lepomis macrochirus	ACTATGCCTAGCCTTAAACATTGGCAACACTTTACACCTGCTGCCCGCCAGGAAACTACGAGCATTAGCTTAAAACCCAAAGGACTTGGCGGTGCTTTAGACCCAC
BONY FISH	1	41	>1.00 Broad striped anchovy Anchoa hepsetus	ACTATGCCCAGCCGTAAACTTTAATGCTAATGTACAACTAGCATCCGCCAGGGGACTACGAGCACCAGCTTAAAACCCAAAGGACTTGGCGGTGCCTCAGACCCCC
BONY FISH	1	42	>1.00 Brook trout Salmo trutta	ACTATGCCTAGCCGTAAACTTTGATGAAAACATACAACTGACATCCGCCAGGGAACTACAAGCGCCAGCTTAAAACCCAAAGGACTTGGCGGTGCCTCAGACCCAC
BONY FISH	1	43	>1.00 Brown bullhead Ameiurus nebulosus	ACTATGCTTAGCCTTAAACCCAGATGTATTCTTACACACACATCCGCCCGGGTACTACGAGCATAGCTTAAAACCCAAAGGACTTGGCGGTGTCTCAGACCCAC
BONY FISH	1	44	>1.00 Brown bullhead99 Ameiurus nebulosus99	ACTATGCTTAGCCTTAAACCCAGATGTATTCTTACACACACATCCGCCCGGGTACTACGAGCATGGCTTAAAACCCAAAGGACTTGGCGGTGTCTCAGACCCAC
BONY FISH	1	45	>1.00 Buckler dory Zenopsis conchifera	ACTATGTGTAGCCGTAAACCTTGATGGTAACCTGTACCCTTCCATCCGCCTGGGAACTACGAGCGCTAGCTTAAAACCCAAAGGACTTGGCGGTGCTTTAGACCCCC
BONY FISH	1	46	>1.00 Capelin Mallotus villosus	ACTATGCTTAGCCATAAACTTTGATGTTAATTTACACCTAATATCCGCCAGGGAACTACAAGCGTTAGCTTAAAACCCAAAGGACTTGGCGGTGCCTCACACCCAC
BONY FISH	1	47	>1.00 Channel catfish Ictalurus punctatus	ACTATGCTTAGCCCTAAACCCAGATGTACTCTTACACACACATCCGCCCGGGTACTACGAGCACAGCTTAAAACCCAAAGGACTTGGCGGTGTCTCAGACCCAC
BONY FISH	1	48	>1.00 Cobia Rachycentron canadum	ACTATGCTTAGCCTTAAACATTGATCATTTATTACATAAAACATCCGCCTGGAAATTACGAACGTCAGTTTAAAACCCAAAGGACTTGGCGGTGCTTAACATCCAC
BONY FISH	1	49	>1.00 Common carp Cyprinus carpio	ACTATGCTCAGCCGTAAACTCAGACATCCAGCTACAATTAGATGTCCGCCAGGGTACTACGAGCATTAGCTTAAAACCCAAAGGACCTGACGGTGTCTCAGACCCCC
BONY FISH	1	50	>1.00 Common creek chub Semotilus atromaculatus	ACTATGCTCAGTCGTAAACTTAGACGTCCAACTACAATTAGACGTTCGCCCGGGTACTACGAGCATTAGCTTGAAACCCAAAGGACCTGACGGTGCCTTAGACCCCC
BONY FISH	1	51	>1.00 Cornetfish Fistularia tabacaria	ACTATGCCTAGCCCTAAACATTGATAGGCCATCACAGCCCTATCCGCCAGGGTACTACAAGCACCAGCTTAAAACCCAAAGGACTTGGCGGTGCTTTAGACCCAC
BONY FISH	1	52	>1.00 Creek chubsucker Erimyzon oblongus	ACTATGCTCAGCCATAAACCCAAATATTATATTACAATAAATATTCGCCAGGGTACTACGAGCGTCAGCTTAAAACCCAAAGGACTTGGCGGTGCCTTAGACCCCC
BONY FISH	1	53	>1.00 Crested blenny Hypleurochilus geminatus refseq not full length	ACTATGCTTAGCCTTAAACTTAGATAATACTATTACACCCATTATCCGCCCGGGTACTACGAGCACTAGCTTAAAACCCAAAGGACTTGGCGGTGCTTAATAACCCC
BONY FISH	1	54	>1.00 Crevalle jack Caranx hippos	ACTATGCTTAGCCTTAAACATTGATCGTTTACTACATCAAACATCCGCCCGGGAATTACGAACATTAGTTTAAAACCCAAAGGACTTGGCGGTGCTTAACATCCAC
BONY FISH	1	55	>1.00 Cunner Tetragolabrus adspersus	ACTATGCCTAGCCGTAAACATTGATAGTACATTACATTTGCTATCCGCCCGGGTACTACGAGCATAAGCTTAAAACCCAAAGGACTTGGCGGTGCTTTAGATCCAC
BONY FISH	1	56	>1.00 Darter goby Ctenogobius boleosoma	ACTATGCCTAGCCATAAACACAGGTGAATACATCACACCTATCACTTGCCCGGAAACTACGAGCCCCAGCTTAAAACCCAAAGGACTTGGCGGTGCTTTAGACCCAC
BONY FISH	1	57	>1.00 Darter sp maybe Etheostoma fusiforme	ACTATGCCTAGCCGTAAACATTGGTAGAATAATACATTTACTGCCCGCCCGGGTACTACGAGCATCAGCTTAAAACCCAAAGGACTTGGCGGTGCTTTAGATCCAC
BONY FISH	1	58	>1.00 Dwarf goatfish Upeneus parvus	ACTATGCCCGGCCGTAAACGTTGATATGTAATTACAAATAATATCCGCCCGGGTACTACGAGCGTCAGCTTAAAACCCAAAGAACTTGGCGGTGCTTTAGACCCCC
BONY FISH	1	59	>1.00 Eastern mudminnow Umbra pygmea	ACTATGCATAACTATAAACTTTGATAAAAACTTACATCTTACATCCGCCAGGGAACTACAAGCGTAAGCTTAAAACCCAAAGGACTTGGCGGTGCCTCAGACCCAC
BONY FISH	1	60	>1.00 Fathead minnow Pimephales promelas	ACTATGCTCAGCCATAAACCCAGACGTCCAACTACAATTAGACGTCCGCCCGGGTACTACGAGCATTAGCTTGAAACCCGAAGGACCTGACGGTGCCTCAGACCCCC
BONY FISH	1	61	>1.00 Fawn cusk-eel Lepophidium profundorum	ACTATGCTAGGCCCCAAACATAGACAAAATTACTTCTATCCGCCAGGGTACTACGAGCATTAGCTTAAAACCCAAAGGACTTGGCGGTGCTTTATACCCAC
BONY FISH	1	62	>1.00 Feather blenny Hypsoblennius hentz	ACTATGCTTAGCCTTAAACTTAGATAATAGATTACCTAAATTATCCGCCTGGGGACTACGAGCACTAGCTTAAAACCCAAAGGACTTGGCGGTGCTTAATAACCCC
BONY FISH	1	63	>1.00 Flagfin mojarra Eucinostomus melanopterus	ACTATGCTTAGCCCTAAACACAGATAAAACCTCACTTATTTTTATCCGCCCGGGTACTACGAGCATCAGCTTGAAACCCAAAGGACTTGGCGGTACTTCAGACCCAT
BONY FISH	1	64	>1.00 Flathead grey mullet Mugil cephalus	ACTATGCCCAGCCCTAAACTTTGATAATTTATCACACTCATTATCCGCCTGGGAACTACGAGCTTCAGCTTTAAACCCAAAGGACTTGGCGGTGCTTAAGATCCAC
BONY FISH	1	65	>1.00 Florida pompano Trachinotus carolinus	ACTATGCTTAGCCCTAAACATTGATTATACATTACACCAAACATCCGCCCGGGTATTACGAACATCAGTTTAAAACCCCAAGGACTTGGCGGTGCTTAACATCCAC
BONY FISH	1	66	>1.00 Florida pompano99 Trachinotus carolinus99	ACTATGCTTAGCCCTAAACATCGATTATACATTACACCAAACATCCGCCCGGGTATTACGAACATCAGTTTAAAACCCCAAGGACTTGGCGGTGCTTAACATCCAC
BONY FISH	1	67	>1.00 Fourspine stickleback Apelties quadraacus	ACTATGTCTAGCCCTAAACATTGATAGAGTCTTACAACCACTATCCGCCAGGGGACTACAAGCATCAGCTTGAAACCCAAAGGACTTGGCGGTGCTTTAGATCCAC
BONY FISH	1	68	>1.00 Fourspot flounder Hippoglossina oblonga	ACTATGCTTAGCCCTAAACATCGATTGTAAAATACACTCAAAATCCGCCCGGGTATTACGAACATTAGTTTAAAACCCAAAGGACTTGGCGGTGCTTAACATCCAC
BONY FISH	1	69	>1.00 Freshwater drum Aplodinotus grunniens	ACTATGCTTAGCCTTAAACATTGACAACAACACACACCTGTTGTCCGCCTGGGAACTACGAGCATTAGCTTAAAACCCAAAGGACTTGGCGGTGCTTTAGATCCAC
BONY FISH	1	70	>1.00 Frigate or bullet tuna Auxis thazard or rochei	ACTATGCCTAGCCGTAAACATTGATAGAATTCTACACCCTCTATCCGCCTGGGTACTACGAGCATTAGCTTGAAACCCAAAGGACTTGGCGGTACTTTAGATCCCC
BONY FISH	1	71	>1.00 Golden shiner Notemigonus chrysoleucas	ACTATGCTCAGCCGTAAACCCAGACGTCCAGCTACAATTAGACGTCCGCCCGGGTACTACGAGCATTAGCTTGAAACCCAAAGGACCTGACGGTGCCTTAGACCCCC
BONY FISH	1	72	>1.00 Golden tilefish Lopholatilus chamaeleonticeps	ATTATGCTTAGCCGTAAACATCGACAGCATTTTATACCCGCTGTCCGCCCGGGGACTACGAGCAACAGCTTAAAACCCAAAGGACTTGGCGGTGCTTTAGTCCCAC
BONY FISH	1	73	>1.00 Goldfish Carassius auratus	ACTATGCTCAGCCGTAAACTTAGACATCCAACTACAATAGATGTCCGCCAGGGTACTACGAGCATTAGCTTAAAACCCAAAGGACCTGACGGTGTCTCAGATCCCC
BONY FISH	1	74	>1.00 Grass or chain pickerel Esox americanus or niger	ACTATGCATAGTCATAAATTCTGATAAAAACATACAATTTTATCCGCCAGGGGACTACAAGCATTAGCTTAAAACCCAAAGGACTTGGCGGTGCTTCAAACCCAC
BONY FISH	1	75	>1.00 Grass or silver carp Cyprinidae sp	ACTATGCTCAGCCATAAACCTAGACATCCAACTACAATTAAACGTCCGCCCGGGTACTACGAGCATTAGCTTGAAACCCAAAGGACCTGACGGTGCCTTAGACCCCC
BONY FISH	1	76	>1.00 Gray angelfish Pomacanthus arcuatus	ACTATGCCTAGCCGTAAACATAGACAGTTCACGTACCCTACTGTCCGCCCGGGAACTACGAGCATTAGCTTAAAACCCAAAGGACTTGGCGGTGCTTTATACCCAC
BONY FISH	1	77	>1.00 Gray snapper Lutjanus griseus	ACTATGCCTAGCCATAAACATCGATAGTAAACTACCCCTACTATCCGCCCGGGGACTACGAGCATCAGCTTAAAACCCAAAGGACTTGGCGGTGCTTTAGATCCAC
BONY FISH	1	78	>1.00 Green sunfish Lepomis cyanellus	ACTATGCCTAGCCCTAAACATTGACAATTCCATACATCTGTTGTCCGCCAGGAAACTACGAGCATCAGCTTAAAACCCAAAGGACTTGGCGGTGCTTTAGATCCAC
BONY FISH	1	79	>1.00 Greenland halibut Reinhardtius hippoglossoides	ACTATGCTTAGCCCTAAACATCGATTGCACTATACACTCCATATCCGCCCGGGAATTATGAACGTCAGTTTAAAACCCAAAGGACTTGGCGGTGCTTAACATCCAC
BONY FISH	1	80	>1.00 Grey triggerfish Balistes capriscus	ACTATGCCTAGCCTTAAACATCGATGGCCACTTACTTAAACCATCCGCCAGGGAACTACGAGCATTAGCTTAAAACCCAAAGGACTTGGCGGTGCTTTAGATCCAC
BONY FISH	1	81	>1.00 Grubby or other sculpins Cottidae sp	ACTATGCCTAGCCCTAAACATTGATAGTACTATACACCCACTATCCGCCCGGGAACTACGAGCAATAGCTTAAAACCCAAAGGACTTGGCGGTGCTTTAGATCCAC
BONY FISH	1	82	>1.00 Gulf kingfish Menticirrhus littoralis	ACTATGCTTAGTCCTAAACATTGACAACAATACACACCTGTTGTCCGCCTGGGAACTACGAGCACCAGCTTGAAACCCAAAGGACTTGGCGGTGCTTTAGATCCAC
BONY FISH	1	83	>1.00 Gulf stream flounder Citharichthys arctifrons MM02	ACTATGCTTAGCCCTAAACATAGAATAAACTTTACCTAATATACTCCGCCCGGGTATTACGAGCATCAGCTTAAAACCCAAAGGACTTGGCGGTGCTTTACATCCAC
BONY FISH	1	84	>1.00 Halfbeak sp99 Hemiramphus sp99	ACTATGCTCAGCCATAAACCTAGATAAAATTTTACATATATTATCCGCCAGGGTACTACGAGCGCTAGCTTAAAACCCAAAGGACTTGGCGGTGCTTCAAACCCAC
BONY FISH	1	85	>1.00 Harvestfish Peprilus paru	ACTATGCATAGCCGTAAACATTGATAGAAACTCACACCTTCTATCCGCCCGGGAACTACGAGCATTAGCTTAAAACCCAAAGGACTTGGCGGTACTTTAGACCCCC
BONY FISH	1	86	>1.00 Hilsa shad Tenuolosa ilisa	ACTATGCCTTGCCGTAAATTTAGATGTTTTTCTACAACAAACATCCGCCTGGGGACTACGAGCGCTAGCTTAAAACCCAAAGGACTTGGCGGTGCTTCAGACCCCC
BONY FISH	1	87	>1.00 Hogchoker trinectes maculatus	ACTATGCTTAGCCGTAAACATTGATTATACCAATACACAATAATCCGCCCGGGAATTACGAACAAAAGTTTAAAACCCAAAGGACTTGGCGGTGCTTAACATCCAC
BONY FISH	1	88	>1.00 Inland silverside Menidia beryllina	ACTATGCCCAGCCCTAAACTTTGATGATAAGACACATATATCATCCGCCCGGGTACTACGAGCATTAGCTTGAAACCCAAAGGACTTGGCGGTGCTTTAGATCCAC
BONY FISH	1	89	>1.00 Inshore lizardfish Synodus foetens	ACTATGCTCGGCCGTAAACTTAGATAACTAATTATAATATTTATCCGCCAGGGTACTACGAGCATAAGCTTAAAACCCAAAGGACTTGGCGGTGCTTCAGACCCTC
BONY FISH	1	90	>1.00 Jenny mojara Eucinostomus gula	ACTATGCTTAGCCCTAAACACAGATAAGGTCTTACCTTTGACTTATCCGCCCGGGTACTACGAGCGCTAGCTTCAAACCCAAAGGACTTGGCGGTGCTTCAAACCCGT
BONY FISH	1	91	>1.00 King mackerel Scomberomorus cavalla	ACTATGCCTAGCCGTAAACATTGATAGAACTATACACCCTCTATCCGCCTGGGTACTACGAGCATTAGCTTAAAACCCAAAGGACTTGGCGGTACTTTAGATCCCC
BONY FISH	1	92	>1.00 Ladyfish98 Elops saurus98	ACTATGCTTGGCCGTAAACCTTGATGATAAGGCACAAATATCATCCGCCAGGGGACTACAAGCGTCAGCTTAAAACCCAAAGGACTTGGCGGTGCCCCACACCCAC
BONY FISH	1	93	>1.00 Ladyfish99 Elops saurus99	ACTATGCTTGGCCGTAAACCTTGATGATAAAGCACAAATATCATCCGCCAGGGGACTACAAGCGTCAGCTTAAAACCCAAAGGACTTGGCGGTGCCCCACACCCAC
BONY FISH	1	94	>1.00 Large yellow croaker Larimichthys crocea	ACTATGCTTAGCCCTAAACATTGATAACAACCTACACCTGTTATCCGCCCGGGAACTACAAGCATCAGCTTAAAACCCAAAGGACTTGGCGGTGCTTTAGACCCAC
BONY FISH	1	95	>1.00 Largehead hairtail Trichiurus lepturus refseq China	ACTATGCTTAGCCGTAAACATTGATAGAACACTACAACCTCTATCCGCCCGACTACTACGAGCACGAAGCTTAAAAACCAAAGGACTTGGCGGTTCATCAGATCCCT
BONY FISH	1	96	>1.00 Largemouth bass Micropterus salmoides	ACTATGCCTAGCCTTAAACATCGATGGCAACTTACACCTGCCATCCGCCTGGGAACTACGAGCATTAGCTTAAAACCCAAAGGACTTGGCGGTGCTTTAGATCCAC
BONY FISH	1	97	>1.00 Lebranche mullet Mugil liza	ACTATGCCCAGCCCTAAACTTTGATAATTTATTACACCCATTATCCGCCTGGGAACTACGAGCGCCTTAGCTTAAAACCCAAAGGACTTGGCGGTGCTTAAGATCCAC
BONY FISH	1	98	>1.00 Lined seahorse Hippocampus erectus	ACTATGCATAGTCTTAAACAAAAGTATTTTAATTACATCATACTCGCCAGGGTACTACGAGCTTTAGCTTAAAACCCAAAGGACTTGGCGGTGCTTTACACCCAC
BONY FISH	1	99	>1.00 Little tunny or skipjack tuna Euthynnus alletteratus or Katsuwonus pelamis	ACTATGCCTAGCCGTAAACATTGATAGAATTCTACACCCTCTATCCGCCTGGGTACTACGAGCATCAGCTTGAAACCCAAAGGACTTGGCGGTACTTTAGATCCCC
BONY FISH	1	100	>1.00 Longhorn other sculpins M octodecemspinosus others	ACTATGCCTAGCCCTAAACATTGATAGTACTATACACCCACTATCCGCCCGGGAACTACGAGCAATAGCTTAAAACCCAAAGGACTTGGCGGTGCTTTAGATCCAC
BONY FISH	1	101	>1.00 Longnose sucker or Buffalo fish Catostomus catostomus or Ictiobus sp	ACTATGCTCAGTCATAAACCCAAATGTCAAATTACAACAGACATTCGCCAGGGTACTACGAGCGTCAGCTTAAAACCCAAAGGACTTGGCGGTGCCTTAGACCCCC
BONY FISH	1	102	>1.00 Mahi mahi Coryphaena hippurus	ACTATGCTTAGCCCTAAACATTGACTGTTTATTACATAAACATCCGCCTGGGAACTACGAACATTAGTTTAAAACCCAAAGGACTTGGCGGTGCTTAATATCCAC
BONY FISH	1	103	>1.00 Mosquitofish Gambusia affinis	ACTATGCACAGCCATAAACTTTGATAGAAAACTACAAATTCTATCCGCCCGGGAACTACGAGCATAAGCTTAAAACCCAAAGGACTTGGCGGTGCTTTAGACCCCC
BONY FISH	1	104	>1.00 Mummichog Fundulus heteroclitus	ACTATGCACAGCCGTAAACTTTGATAAGAATATACAACATTATCCGCCTGGGTACTACGAGCGTAAGCTTAAAACCCAAAGGACTTGGCGGTGCTTTAGATCCAC
BONY FISH	1	105	>1.00 Naked goby Gobiosoma bosc	ACTATGCCTAGCCGTAAACATAAACAGCCTGTCACCCCGCTGTTCGCCCGGGTACTACAAGCCCTAGCTTAAAACCCAAAGGACTTGGCGGTGCTTTAGACCCCC
BONY FISH	1	106	>1.00 Ninespine stickleback Pungitius pungitius	ACTATGCCTAGCCCTAAACATTGATAGAATTTTACAACCTCTATCCGCCCGGGGACTACAAGCATCAGCTTGAAACCCAAAGGACTTGGCGGTGCTTTAGATCCAC
BONY FISH	1	107	>1.00 Northern kingfish Menticirrhus saxatilis	ACTATGCTTAGTCCTAAACATTGACAACAACACACGCCTGTTGTCCGCCTGGGGACTACGAGCACCAGCTTAAAACCCAAAGGACTTGGCGGTGCTTTAGATCCAC
BONY FISH	1	108	>1.00 Northern pipefish Syngnathus fuscus	ACTATGCATAACTGTAAACACAGATAGCAACTTACTCGCAATCCGCCAGGGAACTACAAGCACTGGCTTGAAACCCAAAGGACTTGGCGGTGCTTTAGACCCAC
BONY FISH	1	109	>1.00 Northern puffer Sphoeroides maculatus	ACTATGCTTAGCCCTAAACAATGATACTTACATACATCCACCATCCGCCCGGGTACTACGAGCATTAGCTTAAAACCCAAAGGACTTGGCGGTGCTTTAAAACCAT
BONY FISH	1	110	>1.00 Northern sea robin Prionotus carolinus	ACTATGCTTAGCCCCAAACATTGATAGCACACCACATATGCTATCCGCCCGGGAAGTAAGTGCACGAGCTTGAAACCCAAAGGACTTGGCGGTGCTTTAGATCCCC
BONY FISH	1	111	>1.00 Northern sennet Sphyraena borealis	ACTATGCTCAGCCCTAAACATTGATTGGACTCTACAACCCCAATCCGCCTGGGAATTACGAACATAAGTTTAAAACCCAAAGGACTTGGCGGTGCTTTATATCCCC
BONY FISH	1	112	>1.00 Northern snakehead Channa argus	ACTATGCTTAGCCTTAAACATTGATAGCACCCTACATCAGCTATTCGCCAGGGGACTACGAGCATAAGCTTAAAACCCAAAGGACTTGGCGGTGCTTAAGATCCAC
BONY FISH	1	113	>1.00 Northern stargazer Astroscopus guttatus	ACTATGCCTTGCCCTAAACATAGATGGTAAAATACAACTTCCATCCGCCAGGGAACTACGAGCGTAAGCTTAAAACCCAAAGGACTTGGCGGTGCTTTAGACCCCC
BONY FISH	1	114	>1.00 Ocean pout Zoarces americanus	ACTATGCCTAGCCCTAAACATTGATAGTATACTACACCCGCTATCCGCCTGGGAACTACGAGCATCAGCTTAAAACCCAAAGGACTTGGCGGTGCTTTAGACCCAC
BONY FISH	1	115	>1.00 Ocean sunfish Mola mola	ACTATGCCTAGCCGTAAACATTGACAGCAAGCTACATATGCTGTCCGCCCGGGAACTACGAGCATTAGCTTAAAACCCAAAGGACTTGGCGGTGCTTTAGATCCAC
BONY FISH	1	116	>1.00 Offshore hake Merluccius albidus	ACTATGTATGGCTGTTAACATCGAGGGCCCGATACTCAGACCCTCCGCCTGGGGACTACGAGCACTAGCTTAAAACCCAAAGGACTTGGCGGTGCTTTACCCCCCA
BONY FISH	1	117	>1.00 Olive flounder Paralichthys olivaceus	ACTATGCTTAGCCCTAAACATCGATTGTACATTACACTCAACATCCGCCCGGGAATTACAAACGTTAGTTTAAAACCCAAAGGACTTGGCGGTGCTTAACATCCAC
BONY FISH	1	118	>1.00 Orange filefish Aluterus schoepfii	ACTATGCCTAGCCCTAAACATTGATAGCTGTTTACATTTCTATCCGCCAGGGAACTACGAGCATAAGCTTAAAACCCAAAGGACTTGGCGGTGCTTTAGATCCAC
BONY FISH	1	119	>1.00 Oyster toadfish Opsanus tau	ACTATGTTTAGTCGTAAACTTAGTAGCCGCCAGGATACTACGAGCAACTGCTTAAAAACCAAAGGACCTGGCGGTGCTTTACTCCCC
BONY FISH	1	120	>1.00 Oyster toadfish95	ACTATGTTTAGTCGTAAAACTTCGTAGCCGCCAGGATACTACGAGCAACTGCTTAAAAACCAAAGGCCCTGGCGGTGCTTTATTCCCC
BONY FISH	1	121	>1.00 Pacific red snapper Lutjanus peru	ACTATGCCTAGCCATAAACATTGATAGCTAACTACACCCACTATCCGCCCGGGGACTACGAGCATCAGCTTGAAACCCAAAGGACTTGGCGGTGCTTTAGATCCAC
BONY FISH	1	122	>1.00 Pacific sand lance Ammodytes hexapterus	ACTATGCTTAGCCCTAAACATCGATAGCGCAATACACCTGCTATCCGCCTGGGAACTACGAGCATCAGCTTGAAACCCAAAGGACTTGGCGGTGCTTTAGATCCAC
BONY FISH	1	123	>1.00 Pigfish Orthopristis chrysoptera	ACTATGCCCAGCCTTAAACATTGACAGTATACTACATATGCCGTCCGCCTGGGAAATACGAGCGCCAGCTTAAAACCCAAAGGACTTGGCGGTGCTTTAGACCCAC
BONY FISH	1	124	>1.00 Pinfish Lagodon rhomoboides	ACTATGCTTAGCCATAAACATTGACAGTATATTACATTTTCTGTCCGCCTGGGAACTACAAGCATTAGCTTAAAACCCAAAGGACTTGGCGGTGCTTTAGACCCAC
BONY FISH	1	125	>1.00 Planehead filefish Stephanolepis hispidus	ACTATGCTTAGCCCTAAACATTGATAGGAGATTACACCTCTATCCGCCTGGGGACTACGAGCTTAAGCTTAAAACCCAAAGGACTTGGCGGTGCTTTAGATCCCC
BONY FISH	1	126	>1.00 Pollock Polachius virens or Whiting Merlangus merlangus	ACTATGTATGGTCGTTAACATTGATGGTTTTATACCCAAACCATCCGCCTGGGGACTACGAGCAATAGCTTAAAACCCAAAGGACTTGGCGGTGCTTTAGACCCCC
BONY FISH	1	127	>1.00 Porgy sp Pagrus major99	ACTATGCTTAGCCGTAAACATTGACAGTTGAATACATTTTCTGTCCGCCTGGGTACTACGAGCATTAGCTTAAAACCCAAAGGACTTGGCGGTGCTTTAGACCCAC
BONY FISH	1	128	>1.00 Pumpkinseed Lepomis gibbosus	ACTATGCCTAGCCCTAAACATTGGCAACACCCTACATCTGTTGCCCGCCAGGAAACTACGAGCATTAGCTTAAAACCCAAAGGACTTGGCGGTGCTTTAGATCCAC
BONY FISH	1	129	>1.00 Radiated shanny Ulvaria subbifurcata	ACTATGCCTAGCCCTAAACATTGATAGTACCCTACACCCACTATCCGCCTGGGAACTACGAGCATCAGCTTGAAACCCAAAGGACTTGGCGGTGCTTTAGATCCAC
BONY FISH	1	130	>1.00 Rainbow smelt Osmerus mordax	ACTATGCTTAGCCATAAACTTTGATATTAACTTACCCCTAATATCCGCCAGGGAACTACAAGCGTTAGCTTAAAACCCAAAGGACTTGGCGGTGCCTCACACCCAC
BONY FISH	1	131	>1.00 Rainbow trout or Salmon sp Oncorhynchus sp	ACTATGCCTAGCCGTAAACCTTGATAGAAATATACAATTGATATCCGCCAGGGAACTACAAGCGCCAGCTTAAAACCCAAAGGACTTGGCGGTGCCTCAGACCCAC
BONY FISH	1	132	>1.00 Rainwater killifish Lucania parva	ACTATGCACAGCCGTAAACTTTGATAATAATTTACAATATTATCCGCCCGGGAACTACGAGCGTAAGCTTAAAACCCAAAGGACTTGGCGGTGCTTTAGATCCAC
BONY FISH	1	133	>1.00 Red breast sunfish Lepomis auritis GB MF621723.1	ACTATGCCTAGCCCTAAACATTGGCAACGCCCTACATCTGTTGCCCGCCAGGAAACTACGAGCATTAGCTTAAAACCCAAAGGACTTGGCGGTGCTTTAGATCCAC
BONY FISH	1	134	>1.00 Red cornetfish Fistularia petimba refseq Japan	ACTATGCCTAGCCCTAAACATTGATAGGTTAATACTTCCCCTATCCGCCAGGGTACTACAAGCACCAGCTTAAAACCCAAAGGACTTGGCGGTGCTTTAGACCCAC
BONY FISH	1	135	>1.00 Red drum Sciaenops ocellatus	ACTATGCTTAGCCTTAAACATTGACAACAACATACACCTGTTGTCCGCCTGGGAACTACGAGCATTAGCTTGAAACCCAAAGGACTTGGCGGTGCTTTAGATCCAC
BONY FISH	1	136	>1.00 Red eye mullet Mugil rubrioculus	ACTATGCCCAGCCCTAAACTTTGATAGTCTGTCCGCACTCACTATCCGCCCGGGTACTACGAGCCCTAGCTTAAAACCCAAAGGACTTGGCGGTGCTTAAGGTCCGC
BONY FISH	1	137	>1.00 Red eye round herring Etrumeus teres	ACTATGCTCAGCCGTAAACTTAGATATGATTTTACAACAAATATCCGCCCGGGGACTACGAGCATCAGCTTAAAACCCAAAGGACTTGGCGGTGCTTCAGACCCTC
BONY FISH	1	138	>1.00 Red goatfish Mullus auratus	ACTATGCCTGGTCATAAACACTGATAAACTATTACATATATTATCCGCCTGGGTATTACGAGCGCTAGCTTAAAACCCAAAGGACTTGGCGGTGCTTTAGACCCAC
BONY FISH	1	139	>1.00 Red grouper Epinephelus morio	ACTATGCTTCGCCCTAAACATTGATAGCTTAACACAATAACTATCCGCCTGGAAACTACGAGCAATAGCTTAAAACCCAAAGGACTTGGCGGTGCTTTAGATCCAC
BONY FISH	1	140	>1.00 Red White or Spotted hake sp Urophycis sp	ACTATGTGTGGTCCTCAACATCGATAATTATTGTACTTAAATTATCCGCCCGGGAACTACGAGCATTAGCTTAAAACCCAAAGGACTTGGCGGTGCTTTAGACCCCC
BONY FISH	1	141	>1.00 Redbelly tilapia Coptodon zillii	ACTATGCCCAGCCCTAAACTTTGATAGCCCGTTACTCCCGCTACCCGCCCGGGTACTACGAGCACTAGCTTAAAACCCAAAGGACTTGGCGGTGCTTTAGATCCAC
BONY FISH	1	142	>1.00 Redfish sp Sebastes sp	ACTATGCCTAGCCCTAAACCTTGGTAACATATCACATACCCTACCCGCCTGGGAACTACGAGCACCAGCTTAAAACCCAAAGGACTTGGCGGTGCTTTAGACCCCC
BONY FISH	1	143	>1.00 Rock bass Ambloplites rupestris	ACTATGCCTAGCCCTAAACATTGATAGTATTTCTACACCTGCTATCCGCCCGGGAACTACGAGCATTAGCTTGAAACCCAAAGGACTTGGCGGTGCTTTAGATCCAC
BONY FISH	1	144	>1.00 Rock gunnel Pholis gunnelus	ACTATGCCTAGCCCTAAACATTGATAGTATTATACACCCACTATCCGCCTGGGAACTACGAGCATTAGCTTAAAACCCAAAGGACTTGGCGGTGCTTTAGATCCAC
BONY FISH	1	145	>1.00 Rough scad Trachurus lathami	ACTATGCTTAGCCTTAAACATTGATTATTTATTACATCAAACATCCGCCCGGGAATTACGAACATTAGTTTAAAACCCAAAGGACTTGGCGGTGCTTAACATCCAC
BONY FISH	1	146	>1.00 Rough silverside Membras martinica	ACTATGCCCAGCCCTAAACTTTGATAATAACCTACACCTATTATCCGCCCGGGTATTACGAGCACCAGCTTAAAACCCAAAGGACTTGGCGGTGCTTTAGATCCAC
BONY FISH	1	147	>1.00 Round scad Decapterus punctatus	ACTATGCTTAGCCTTAAACATTGATTATTAATTACATCAAATATCCGCCCGGGTATTACGAACATTAGTTTAAAACCCAAAGGACTTGGCGGTGCTTAACATCCAC
BONY FISH	1	148	>1.00 Sargassum pipefish Syngnathus pelagicus	ACTATGCATAACCGTAAACACCGATGGCAATTTACTCGCAATCCGCCAGGGAACTACAAGCACTAGCTTGAAACCCAAAGGACTTGGCGGTGCTTTAGACCCAC
BONY FISH	1	149	>1.00 Scup Stenotomus chrysops	ACTATGCTTAGCCATAAACATTGACAGTCTACTACATTTTCTGTCCGCCCGGGAACTACGAGCATTAGCTTAAAACCCAAAGGACTTGGCGGTGCTTTAGACCCAC
BONY FISH	1	150	>1.00 Sea lamprey Petromyzon marinus	GCTATGCCTGCCATAAATAAACAACCGTCGCCAGGGCACTACGAACAATCGTTTAAAACCCAAAGAACTTGACGGCACCCTAAACCCAC
BONY FISH	1	151	>1.00 Seaboard goby Gobiosoma ginsburgi	ACTATGCCTAGCCGTAAACATAAGCAGCCTATCACTCCGCTGTTCGCCAGGGGACTACAAGCCCCAGCTTAAAACCCAAAGGACTTGGCGGTGCTTTAGACCCCC
BONY FISH	1	152	>1.00 Sharksucker Echeneis naucrates	ACTATGCTTAGCCCTAAACATTGATTGTTTAATACATCAAACATCCGCCCGGGAATTACGAACATCAGTTTAAAACCCAAAGGACTTGGCGGTGCTTTACATCCAC
BONY FISH	1	153	>1.00 Sheepshead minnow Cyprindon variegatus	ACTATGCACAGCCCTAAACTTCGATAATATCTTACAACTATTATCCGCCCGGGAACTACGAGCATTAGCTTAAAACCCAAAGGACTTGGCGGTGCTTTAGATCCCT
BONY FISH	1	154	>1.00 Shortfinger anchovy Anchoa lyolepis	ACTATGCCCGGCCGTAAACTTTTATGCTAATGTACAACTAGCATCCGCCAGGGAACTACAAGCACCAGCTTAAAACCCAAAGGACTTGGCGGTGCCTCAGACCCCC
BONY FISH	1	155	>1.00 Silver anchovy Engraulis eurystole	ACTATGCCTAGCCGTAAACTTTAATGCTAATGTACAACTAGCATCCGCCAGGGAACTACGAGCACCAGCTTAAAACCCAAAGGACTTGGCGGTGCCTCAGACCCCC
BONY FISH	1	156	>1.00 Silver hake Merluccius bilinearis	ACTATGTGTGGCTGTTAACATCGAGGGCCCGATACTCTGACCCTCCGCCCGGGGACTACGAGCACTAGCTTAAAACCCAAAGGACTTGGCGGTGCTTTACCCCCCA
BONY FISH	1	157	>1.00 Silver perch Bardiella chrysoura	ACTATGCTTAGCCCTAAACATTGACAACAAGATACAACTGTTGTCCGCCTGGACACTACGAGCACCAGCTTGAAAGCCAAAGGACTTGGCGGTGCCTTAGACCCAC
BONY FISH	1	158	>1.00 Skilletfish Gobiesox strumosus	ACTATGCTCAGCCGTAAACAACGATAGCCCCTGCACTTGCTACCCGCCCGGGAACTACGAGCCCCAGCTTGAAACCCAAAGGACTTGGCGGTGCTTAAGATCCAC
BONY FISH	1	159	>1.00 Slender mojarra Eucinostomus jonesii	ACTATGCTTAGCTCTAAATACAGATAAAACCTTACCTATATTTTATCCGCCCGGGTACTACGAGCGCTAGCTTAAAACCCAAAGGACTTGGCGGTGCTTCAACTCCAA
BONY FISH	1	160	>1.00 Smallmouth bass Micropterus dolomieu	ACTATGCCTAGCCTTAAACATCGATAGCAACTTACACCTGCTATCCGCCTGGGAACTACGAGCACCAGCTTGAAACCCAAAGGACTTGGCGGTGCTTTAGATCCAC
BONY FISH	1	161	>1.00 Smallmouth flounder Etropus microstomus	ACTATGCTTAGCCCTAAACATAGAATAAACTTTACTTAATATACTCCGCCCGGGTATTACGAGCATCAGCTTAAAACCCAAAGGACTTGGCGGTGCTTTACATCCAC
BONY FISH	1	162	>1.00 Snailfish Liparis sp 100match 3 Pacific sp	ACTATGCCTAGCCATAAACATTGATAGCACAACACCCCCGCTATCCGCCAGGGAACTACGAGCAACAGCTTAAAACCCAAAGGACTTGGCGGTGCTTTAGACCCCC
BONY FISH	1	163	>1.00 Southern kingfish Menticirrhus americanus	ACTATGCTTAGTCGTAAACATTGACAACAACACACACCTGTTGTCCGCCTGGGAACTACGAGCGCCAGCTTAAAACCCAAAGGACTTGGCGGTGCTTTAGATCCAC
BONY FISH	1	164	>1.00 Spanish mackerel Scomberomorus maculatus	ACTATGCCTAGCCGTAAACATTGATAGAATTATACGCCCTCTATCCGCCCGGGTACTACGAGCATCAGCTTGAAACCCAAAGGACTTGGCGGTACTTTAGATCCCC
BONY FISH	1	165	>1.00 Speckled worm-eel Myrophis punctatus	ACTATGCCTAATTGTAAACAATGACGGGAAAGTACAAAACCCGTCCGCCAGGGGACTACGAGCGCTAGCTTAAAACCCAAAGGACTTGGCGGTGCCTCAAACCCAC
BONY FISH	1	166	>1.00 Spotfin butterfly fish Chaeton ocellatus	ACTATGCCTAGCCCTAAACATTGATAGTTAATTACACCCACTGTCCGCCTGGGGACTACGAGCATAAGCTTAAAACCCAAAGGACTTGGCGGTGCTTTAGACCCAC
BONY FISH	1	167	>1.00 Spotfin killifish Fundulus luciae	ACTATGCACAGCCATAAACTTTGATAAAAATATACAATATTATCCGCCCGGGTACTACGAGCATGAGCTTAAAACCCAAAGGACTTGGCGGTGCTTTAGATCCAC
BONY FISH	1	168	>1.00 Spotfin mojarra Eucinostomus argentatus	ACTATGCTTAGCCCTAAATATAGATAAAGCCTCACCTTTGACTTTATCCGCCAGGGTACTACGAGCGCTAGCTTAAAACCCAAAGGACTTGGCGGTGCTTCAAACCCAA
BONY FISH	1	169	>1.00 Spotted goatfish Pseudupeneus maculatus	ACTATGCCTGGCCGTAAACATTGATAAGATATTACACGCATTATCCGCCTGGGTACTACGAGCGCTAGCTTAAAACCCGAAGGACTTGGCGGTGCTTTAGACCCCC
BONY FISH	1	170	>1.00 Spotted rose snapper Lutjanus guttatus	ACTATGCCTAGCCATAAACATTGATAGTTAGCTACACCCACTATCCGCCCGGGGACTACGAGCATCAGCTTGAAACCCAAAGGACTTGGCGGTGCTTTAGATCCAC
BONY FISH	1	171	>1.00 Spotted sea trout Cynoscion nebulosus	ACTATGCTTAGCCTTAAACATTGACAACAAAATACACCTGTTGTCCGCCTGGGTACTACGAGCATCAGCTTAAAACCCAAAGGACTTGGCGGTGCTTTAGATCCAC
BONY FISH	1	172	>1.00 Striped bass Morone saxatilis	ACTATGCTTAGCCTTAAACATAGACAGTTGTTTACCCCCACTGTCCGCCCGGGCACTACGAGCATTAGCTTGAAACCCAAAGGACTTGGCGGTGCTTTAGACCCAC
BONY FISH	1	173	>1.00 Striped blenny Chasmodes bosquianus	ACTATGCTTAGCCTTAAACTTAGTTAGTATATTACATACACACCCGCCTGGGAACTACGAGCATTAGCTTAAAACCCAAAGGACTTGGCGGTGCTTAACACCCCC
BONY FISH	1	174	>1.00 Striped burrfish Chilomycterus schoepfi	ACTATGCCTAGCCCTAAACATTGACAGTAAATTCACCAACTGTTCGCCCGGGAACTACGAGCACCAGCTTAAAACCCAAAGGACTTGGCGGTGCTTTAGACCCAC
BONY FISH	1	175	>1.00 Striped cusk eel Ophidon marginatum	ACTATGCTAAGCCTTAAACATAGACATACTCTGTCCGCCAGGGTATTACGAGCATCAGCTTAAAACCCAAAGGACTTGGCGGTACTTTACACCCAC
BONY FISH	1	176	>1.00 Striped cusk eel96 Ophidon marginatum96	ACTATGCTAAGCCTTAAACACAGACAAATGCTCTGTCCGCCAGGGTATTACGAGCATCAGCTTAAAACCCAAAGGACTTGGCGGTACTTTACACCCAC
BONY FISH	1	177	>1.00 Striped killifish Fundulus majalis	ACTATGCACAGCCGTAAACTTTGATATGATATTACAACATTATCCGCCTGGGGACTACGAGCGTAAGCTTAAAACCCAAAGGACTTGGCGGTGCTTTAGATCCAT
BONY FISH	1	178	>1.00 Striped sea robin Prionotus evolans	ACTATGCTTAGCCCTAAACATTGGCAGCACACCACATATGCTGCCCGCCTGGGAAGTAAGAGCACCAGCTTGAAACCCAAAGGACTTGGCGGTGCTTTAGATCCCC
BONY FISH	1	179	>1.00 Sturgeon sp Acipenser sp	ACTATGCTCAGTCATAAACTTTGGTGATAAATTACACATATTGCCCGCCAGGGTACTACGAGCGCTAGCTTAAAACCCAAAGGACTTGGCGGTGCCCCAGACCCAC
BONY FISH	1	180	>1.00 Summer flounder Paralichthys dentatus	ACTATGCTTAGCCCTAAACATCGATTGTATAATACACTCAATATCCGCCCGGGGATTACAAACGTTAGTTTAAAACCCAAAGGACTTGGCGGTGCTTAACATCCAC
BONY FISH	1	181	>1.00 Swordfish Xiphias gladius	ACTATGCTTAGCCCTAAACATCGATTATTAATTACACCCAATATCCGCCCGGGAATTACGAGCATCAGTTTAAAACCCAAAGGACTTGGCGGTGCTTAACATCCAC
BONY FISH	1	182	>1.00 Taillight or Weed shiner Notropis maculatus or texanus	ACTATGCTCAGTTATAAACCCAGACGTCCAACTACAATTAGACGTCCGCCCGGGTACTACGAGCATTAGCTTGAAACCCAAAGGACCTGACGGTGCCTCAGACCCCC
BONY FISH	1	183	>1.00 Tautog Tautoga onitis	ACTATGCCTAGCCGTAAACATCGATAGTGCATTACGTTAACTATCCGCCCGGGTACTACGAGCATGAGCTTAAAACCCAAAGGACTTGGCGGTGCTTTAGATCCAC
BONY FISH	1	184	>1.00 Tesselated darter Etheostoma olmstedi	ACTATGCCTAGCCGTAAACATTGGTAACATAATACATTCATTACCCGCCTGGGAACTACGAGCATCAGCTTGAAACCCAAAGGACTTGGCGGTGCTTTAGATCCAC
BONY FISH	1	185	>1.00 Thread herring Opisthonema oglinum	ACTATGCCCTGCCGTAAACTTAGATATTTCAATACAATAAATATCCGCCCGGGGACTACGAGCGCCAGCTTAAAACCCAAAGGACTTGGCGGTGCTTCAGACCCCC
BONY FISH	1	186	>1.00 Three-spined stickleback Gasterosteus aculeatus	ACTATGCCTAGCCCTAAACATTGATAGAATTTTACAACCACTATCCGCCCGGGGACTACAAGCATCAGCTTGAAACCCAAAGGACTTGGCGGTGCTTTAGATCCAC
BONY FISH	1	187	>1.00 Tidewater or slender mojarra Eucinstomus harengulus jonesii	ACTATGCTTAGCCCTAAATACAGATAAAATTACACTTTACTTTATCCGCCCGGGTACTACGAGCATTAGCTTGAAACCCAAAGGACTTGGCGGTGCTTTAGACCCAT
BONY FISH	1	188	>1.00 Tomcod Microgadus tomcod	ACTATGTATGGTTGTTAACATCGATGGTTTTATACCCAAACCATCCGCCTGGGGACTACGAGCAATAGCTTAAAACCCAAAGGACTTGGCGGTGCTTTAGACCCCC
BONY FISH	1	189	>1.00 Tuna sp Thunnus sp	ACTATGCCTAGCCGTAAACATTGATAGAATTTTACACCCTCTATCCGCCTGGGTACTACGAGCATTAGCTTGAAACCCAAAGGACTTGGCGGTACTTTAGATCCCC
BONY FISH	1	190	>1.00 Twospot flounder Bothus robinsi	ACTATGCTCAGCCCTAAACATTGATTGAATTTAACTACTTCAATCCGCCCGGGAATTACGGACATCAGTCTAAAAACCAAAGGACTTGGCGGTGCTTTACATCCCC
BONY FISH	1	191	>1.00 Vermillion snapper Rhomboplites aurorubens	ACTATGCCTAGCCATAAACATTGATAGTCTACTACACCCACTATCCGCCCGGGGACTACGAGCATCAGCTTAAAACCCAAAGGACTTGGCGGTGCTTTAGATCCAC
BONY FISH	1	192	>1.00 Walking catfish Clarias batrachus	ACTATGCTTAGCCATAAACCTAGATGTAAACTTACACACACATCCGCCAGGGTACTACGAGCCTAGCTTAAAACCCAAAGGACTTGGCGGTGTCTCAGACCCAC
BONY FISH	1	193	>1.00 Walleye Sander vitreus	ACTATGCCTAGCCATAAACATTGGTAGTACCCTACACTCACTACCCGCCTGGGAACTACGAGCATTAGCTTGAAACCCAAAGGACTTGGCGGTGCTTTAGATCCCC
BONY FISH	1	194	>1.00 Weakfish Cynoscion regalis	ACTATGCTTAGCCTTAAACATTGACAACAACATACACCTGTTGTCCGCCTGGGTACTACGAGCATTAGCTTAAAACCCAAAGGACTTGGCGGTGCTTTAGACCCAC
BONY FISH	1	195	>1.00 White bass Morone chrysops	ACTATGCTTAGCCTTAAACATAGACAGTTGTTTACCCACACTGTCCGCCCGGGTACTACGAGCATTAGCTTGAAACCCAAAGGACTTGGCGGTGCTTTAGACCCAC
BONY FISH	1	196	>1.00 White catfish Ameiurus catus	ACTATGCTTAGCCTTAAACCCAGATGTACTCTTACACACACATCCGCCCGGGTACTACGAGCACAGCTTAAAACCCAAAGGACTTGGCGGTGTCTCAGACCCAC
BONY FISH	1	197	>1.00 White mullet Mugil curema	ACTATGCTCAGCCCTAAACTTTGATAGTTTTACCACACCCACTATCCGCCCGGGTACTACGAGCTTTAGCTTAAAACCCAAAGGACTTGGCGGTGCTTAAGATCCGT
BONY FISH	1	198	>1.00 White perch Morone americana	ACTATGCTTAGCCCTAAACATAGACAGTTGTTTACCCCCACTGTCCGCCCGGGTACTACGAGCATTAGTTTGAAACCCAAAGGACTTGGCGGTGCTTTAGACCCAC
BONY FISH	1	199	>1.00 White sucker Catastomus commersoni	ACTATGCTCAGTCATAAACCCAAATGTCAAATTACAATAGACATTCGCCCGGGTACTACGAGCGTCAGCTTGAAACCCAAAGGACTTGGCGGTGCCTTAGACCCCC
BONY FISH	1	200	>1.00 Whitefish Coregonus sp	ACTATGCCTAGCCGTAAACTTTGATGGAAACATACAACTAACATCCGCCAGGGAACTACAAGCGCCAGCTTAAAACCCAAAGGACTTGGCGGTGCCTCAGACCCAC
BONY FISH	1	201	>1.00 Windowpane flounder Scophthalmos aquosus	ACTATGCTTAGCCCTAAACATCGATTTAATACCCCATTAAATCCGCCTGGGGACTACGAACGTATGTTTAAAACCCCAAGGACTTGGCGGTGCTTTATATCCAC
BONY FISH	1	202	>1.00 Winter or Yellowtail flounder Pseudopleuronectes americanus or Pleuronectes ferrugineus	ACTATGCTTAGCCCTAAACATCGATTGCACCATACACTCCATATCCGCCCGGGAATTATGAACGTCAGTTTAAAACCCAAAGGACTTGGCGGTGCTTAACATCCAC
BONY FISH	1	203	>1.00 Witch flounder Glyptocephalus cynoglossus	ACTATGCTTAGCCCTAAACATCGATTGCACCATACACTCAATATCCGCCCGGGAATTATGAACGTCAGTTTAAAACCCAAAGGACTTGGCGGTGCTTAACATCCAC
BONY FISH	1	204	>1.00 Wrymouth Cryptacanthodes maculatus	ACTATGCCTAGCCATAAACATTGATAGTACCCTACGCCCACTATCCGCCTGGGAACTACGAGCATCAGCTTAAAACCCAAAGGACTTGGCGGTGCTTTAGATCCAC
BONY FISH	1	205	>1.00 Yellow bullhead Ameiurus natalis	ACTATGCTTAGCCTTAAACCCAGATGTATTCTTACACACACATCCGCCCGGGTACTACGAGCACAGCTTAAAACCCAAAGGACTTGGCGGTGTCTCAGACCCAC
BONY FISH	1	206	>1.00 Yellow jack Carangoides bartholomaei	ACTATGCTTAGCCCTAAACATTGATTGTTTACTACATCAAACATCCGCCTGGGAATTACGAACATTAGTTTAAAACCCAAAGGACTTGGCGGTGCTTAATATCCAC
BONY FISH	1	207	>1.00 Yellow perch Perca flavescens	ACTATGCCTAGCCATAAACATTGGTAGCACATTACACCCACTACCCGCCTGGGAACTACGAGCATCAGCTTGAAACCCAAAGGACTTGGCGGTGCTTTAGATCCAC
BONY FISH	1	208	>1.00 Yellowfin goatfish Mulloidichthys vanicolensis	ACTATGCCTGGCCGTAAACATTGATAAAATATTACACATATTATCCGCCTGGGTACTACGAGCAGTAGCTTAAAACCCAAAGGACTTGGCGGTGCTTTAGACCCCC
BONY FISH	1	209	>1.00 Yellowtail snapper Ocyurus chrysurus	ACTATGCCTAGCCATAAACATTGATAGTTAACTACGCCCACTATCCGCCCGGGGACTACGAGCATCAGCTTGAAACCCAAAGGACTTGGCGGTGCTTTAGATCCAC
BONY FISH	1	210	>1.00 Zebrafish Danio rerio	ACTATGCTTAGCCATAAACAAAGACATTTAATCACAACAATGTTCGCCCGGACACTACAAGCATAAGCTTAAAACCCAAAGGACCTGACGGTGCCTTAGATCCCC
BONY FISH VARIANT	1.1	211	>1.10 Atlantic menhaden LS15	ACTATGCCCCGCCGTAAACTTAGATATTTCAGTACAATAAATATCCGCCAGGGGACTACGAGCGCCAGCTTAAAACCCAAAGGACTTGGCGGTGCTTCAGACCCCC
BONY FISH VARIANT	1.1	212	>1.10 Atlantic silverside v1	ACTATGCCTAGCCGTAAACTTTGGTGATAAAACACACATATCACCCGCCCGGGTACTACAAGCATTAGCTTAAAACCCAAAGGACTTGGCGGTGCTTTAGATCCAC
BONY FISH VARIANT	1.1	213	>1.10 Atlantic silverside v2	ACTATGCCTAGCCGTAAACTTTGGTGATAAAACACACATATCGCCCGCCCGGGTACTACGAGCATTAGCTTAAAACCCAAAGGACTTGGCGGTGCTTTAGATCCAC
BONY FISH VARIANT	1.1	214	>1.10 Atlantic silverside v3	ACTATGCCCAGCCGTAAACTTTGGTGATAAAACACACATATCACCCGCCCGGGTACTACGAGCATTAGCTTAAAACCCAAAGGACTTGGCGGTGCTTTAGATCCAC
BONY FISH VARIANT	1.1	215	>1.10 Bay anchovy99 v1	ACTATGCCTAGCCGTAAACTTTTATGCTAACGTACAACTAGCATCCGCCAGGGAACTACAAGCACCAGCTTAAAACCCAAAGGACTTGGCGGTGCCTCAGACCCCC
BONY FISH VARIANT	1.1	216	>1.10 Black crappie Pomoxis nigromaculatus v1	ACTATGCCTAGCCCTAAACATTGATAGCATCCTACATCTGCTATCCGCCTGGGTACTACGAGCTTTAGCTTGAAACCCAAAGGACTTGGCGGTGCTTTAGATCCAC
BONY FISH VARIANT	1.1	217	>1.10 Black crappie Pomoxis nigromaculatus v2	ACTATGCCTAGCCTTAAACATTGATAGCATCCTACATCTGCTATCCGCCTGGGAACTACGAGCTTTAGCTTGAAACCCAAAGGACTTGGCGGTGCTTTAGATCCAC
BONY FISH VARIANT	1.1	218	>1.10 Black crappie98 Pomoxis nigromaculatus98 v3	ACTATGCCTAGCCCTAAACATTGATAGCATTCTACACCTGCTATCCGCCTGGGAACTACGAGCATTAGCTTGAAACCCAAAGGACTTGGCGGTGCTTTAGATCCAC
BONY FISH VARIANT	1.1	219	>1.10 Gray angelfish99 v1	ACTATGCCTAGCCGTAAACATAGACAGTTCACGTACCCTACTGTCCGCCCGGGAACTACGAGCATTAGCTTGAAACCCAAAGGACTTGGCGGTGCTTTATACCCAC
BONY FISH VARIANT	1.1	220	>1.10 Gulf kingfish98 v1	ACTATGCTTAGTCCTAAACATTGACAACAATACACACCTGCTGTCCGCCTGAGAACTACGAGCACCAGCTTGAAACCCAAAGGACTTGGCGGTGCTTTAGATCCAC
BONY FISH VARIANT	1.1	221	>1.10 Gulf kingfish99 v2	ACTATGCTTAGTCCTAAACATTGACAACAATACACACCTGCTGTCCGCCTGGGAACTACGAGCACCAGCTTGAAACCCAAAGGACTTGGCGGTGCTTTAGATCCAC
BONY FISH VARIANT	1.1	222	>1.10 Mahi mahi v1	ACTATGCTTAGCCCTAAACATTGACTGTTTATTACATAAACATCCGCCTGGGAACTACGAACATTAGTTTAAAACCCAAAGGACTTGGCGGTGCTTAACATCCAC
BONY FISH VARIANT	1.1	223	>1.10 Mummichog v1	ACTATGCACAGCCATAAACTTTGATAAGAATATACAACATTATCCGCCTGGGTACTACGAGCGTAAGCTTAAAACCCAAAGGACTTGGCGGTGCTTTAGATCCAC
BONY FISH VARIANT	1.1	224	>1.10 Mummichog v2	ACTATGCACAGCCGTAAACTTTGATAAGAATATACAACATTATCCGCCTGGGAACTACGAGCGTAAGCTTAAAACCCAAAGGACTTGGCGGTGCTTTAGATCCAC
BONY FISH VARIANT	1.1	225	>1.10 Northern sea robin99 v1	ACTATGCTTAGCCCCAAACATTGATAGCACGCCACATATGCTATCCGCCCGGGAAGTAAGTGCACGAGCTTGAAACCCAAAGGACTTGGCGGTGCTTTAGATCCCC
BONY FISH VARIANT	1.1	226	>1.10 Scup99 v1	ACTATGCTTAGCCATAAACATTGACAGTCTATTACATTTTCTGTCCGCCCGGGAACTACGAGCATTAGCTTAAAACCCAAAGGACTTGGCGGTGCTTTAGACCCAC
BONY FISH VARIANT	1.1	227	>1.10 Spot or Black drum99 v1	ACTATGCTTAGCCCTAAACATTGACAACAACATACACCTGTTGTCCGCCCGGGAACTACGAGCATCAGCTTGAAACCCAAAGGACTTGGCGGTGCTTTAGATCCAC
BONY FISH VARIANT	1.1	228	>1.10 Striped killifish v1	ACTATGCACAGCCGTAAACTTTGATATGATATTACAACATTATCCGCCTGGGAACTACGAGCGTAAGCTTAAAACCCAAAGGACTTGGCGGTGCTTTAGATCCAT
BONY FISH VARIANT	1.1	229	>1.10 Summer flounder99 v1	ACTATGCTTAGCCCTAAACATCGATTGTGTAATACACTCAATATCCGCCCGGGGATTACAAACGTTAGTTTAAAACCCAAAGGACTTGGCGGTGCTTAACATCCAC
BONY FISH VARIANT	1.1	230	>1.10 Summer flounder99 v2	ACTATGCTTAGCCCTAAACATCGATTGTATAATACACTCAATATCCGCCCGGGAATTACAAACGTTAGTTTAAAACCCAAAGGACTTGGCGGTGCTTAACATCCAC
BONY FISH VARIANT	1.1	231	>1.10 Tautog v1	ACTATGCCTAGCCGTAAACATCGATAGTGCATTACGTTAACTATCCGCCCGGGTACTACGAGCATGGGCTTAAAACCCAAAGGACTTGGCGGTGCTTTAGATCCAC
BONY FISH VARIANT	1.1	232	>1.10 Tautog v2	ACTATGCCTAGCCGTAAACACCGATAGTGCATTACGTTAACTATCCGCCCGGGTACTACGAGCATGAGCTTAAAACCCAAAGGACTTGGCGGTGCTTTAGATCCAC
BONY FISH VARIANT	1.1	233	>1.10 Tautog v3	ACTATGCCTAGCCGTAAACATCGATAGTGCATTACGTTAACTATCCGCCCGGGTACTACGAGCATGAGCTTAAAACCCAAAGGACTTGGCGGCGCTTTAGATCCAC
NON-REGIONAL OR UNKNOWN BONY FISH	1.3	234	>1.30 Atlantic salmon Salmo salar	ACTATGCCTAGCCGTAAACTTTGATGGAAACATACAACTGACATCCGCCAGGGGACTATAAGCGCCAGCTTAAAACCCAAAGGACTTGGCGGTGCCTCAGACCCAC
NON-REGIONAL OR UNKNOWN BONY FISH	1.3	235	>1.30 Atlantic salmon v1	ACTATGCCTAGCCGTAAACTTTGATGAAAACATACAACTGACATCCGCCAGGGGACTATAAGCGCCAGCTTAAAACCCAAAGGACTTGGCGGTGCCTCAGACCCAC
NON-REGIONAL OR UNKNOWN BONY FISH	1.3	236	>1.30 Barramundi Lates calcarifer	ACTATGCTTAGCCCTAAACATTGATTTTACATTACACTTAATATTCCGCCCGGGAATTACAAGCACTAGCTTAAAACCCAAAGGACTTGGCGGTGCTTAATATCCAC
NON-REGIONAL OR UNKNOWN BONY FISH	1.3	237	>1.30 Barramundi v1	ACTATGCTTAGCCGTAAACATTGATTTTACATTACACTTAATATTCCGCCCGGGAATTACAAGCACTAGCTTAAAACCCAAAGGACTTGGCGGTGCTTAATATCCAC
NON-REGIONAL OR UNKNOWN BONY FISH	1.3	238	>1.30 Bluestriped grunt Haemulon sciurus	ACTATGCCCAGCCTTAAACATTGACGTATACTACATATGCCGTCCGCCCGGGGATTACAAGCACCAGCTTAAAACCCAAAGGACTTGGCGGTGCTTTAGATCCAC
NON-REGIONAL OR UNKNOWN BONY FISH	1.3	239	>1.30 Butterfly mackerel Gasterochisma melampus	ACTATGCCTAGCCATAAACATTGATAGAATTTTACACCCTCTATCCGCCTGGGTACTACGAGCATTAGCTTGAAACCCAAAGGACTTGGCGGTACTTTAGATCCCC
NON-REGIONAL OR UNKNOWN BONY FISH	1.3	240	>1.30 Chinook salmon Onchorhynchus tshawytscha	ACTATGCCTAGCCGTAAACTTTGATAAAAATATACAATTGATATCCGCCAGGGTACTACAAGCGCCAGCTTAAAACCCAAAGGACTTGGCGGTGCCTCAGACCCAC
NON-REGIONAL OR UNKNOWN BONY FISH	1.3	241	>1.30 Cichlid Maylandia zebra others	ACTATGCCCAGCCCTAAACCTTGATAGCCCCCTACACCCACTATCCGCCCGGGTACTACGAGCACTAGCTTAAAACCCAAAGGACTTGGCGGTGCTTTAGATCCAC
NON-REGIONAL OR UNKNOWN BONY FISH	1.3	242	>1.30 Climbing perch Anabas testudineus	ACTATGCCCAGCCATAAACATTGATAGCCCAGTACACGCTATCCGCCCGGGGACTACGAGCATTAGCTTAAAACCCAAAGGACTTGGCGGTGCTTAAGATCCAC
NON-REGIONAL OR UNKNOWN BONY FISH	1.3	243	>1.30 Common guppy Poecile reticulata	ACTATGCACCGCCGTAAACCTTGATAGAAAACCACAACCCCTATCCGCCCGGGGACTACGAGCATAAGCTTAAAACCCAAAGGACTTGGCGGTGCTTTAGACCCCC
NON-REGIONAL OR UNKNOWN BONY FISH	1.3	244	>1.30 Coney Cephalopholus fulva	ACTATGCTTTGCCCTAAACATTGATAGTTTTTTACACCCACTATCCGCCCGGGGACTACGAGCAACAGCTTAAAACCCAAAGGACTTGGCGGTGCTTTAGACCCAC
NON-REGIONAL OR UNKNOWN BONY FISH	1.3	245	>1.30 Cutlassfish Trichiurus nanhaiensis Asian ssp	ACTATGCTTAGCCGTAAACATTGATAGAACCCTACAACCTCTATCCGCCTGGCCACTACGAGCATGAAGCTTAAAAACCAAAGGACTTGGCGGTTCTTTAAACCCCT
NON-REGIONAL OR UNKNOWN BONY FISH	1.3	246	>1.30 European pilchard Sardina pichardus	ACTATGCCCTGCCGTAAACTTAGATGTTTTAGTACAAAAAATATCCGCCCGGGAACTACGAGCGCCAGCTTAAAACCCAAAGGACTTGGCGGTGCTTCAGACCCCC
NON-REGIONAL OR UNKNOWN BONY FISH	1.3	247	>1.30 European sea bass Dicentrarchus labrax	ACTATGCTTAGCCTTAAACATAGACAGTTGCTTATTCCCACTGTCCGCCAGGGTACTACGAGCATTAGCTTGAAACCCAAAGGACTTGGCGGTGCTTTAGACCCAC
NON-REGIONAL OR UNKNOWN BONY FISH	1.3	248	>1.30 Firehead tetra Hemigrammus bleheri99	ACTATGCTTAGCCTTAAACTTAGATGTTAACAATACAAGTAACATCCGCCAGGGTACTACGGGCGCTAGCTTAAAACCCAAAGGACTTGACGGTGTCTCAGACCCAC
NON-REGIONAL OR UNKNOWN BONY FISH	1.3	249	>1.30 Gangetic swamp eel Ophichthys cuchia	ACTATGCTTAGCCTTAAACATTAATAGGACCACACACTCCTATTCGCCCGGGAACTACGAGCACTAGCTTAAAACCCAAAGGACTTGGCGGTGCTTAACATCCAC
NON-REGIONAL OR UNKNOWN BONY FISH	1.3	250	>1.30 Gilt head seabream Sparus aurata	ACTATGCTTAGCCGTAAACATTGACAGTCTATAACATTTTCTGTCCGCCTGGGGACTACGAGCATTAGCTTAAAACCCAAAGGACTTGGCGGTGCTTTAGACCCAC
NON-REGIONAL OR UNKNOWN BONY FISH	1.3	251	>1.30 Iridescent shark catfish Pangasianodon hypopthalmus	ACTATGCTTAGCCTTAAACCTAGATGTACTTTTACACACACATCCGCCTGGGTACTACGAGCACAGCTTAAAACCCAAAGGACTTGGCGGTGTCTCAGACCCAC
NON-REGIONAL OR UNKNOWN BONY FISH	1.3	252	>1.30 Nile tilapia Oreochromis niloticus	ACTATGCCCAGCCCTAAACTTTGATAGCCCACTACACCCGCTATCCGCCCGGGTACTACGAGCACTAGCTTAAAACCCAAAGGACTTGGCGGTGCTTTAGACCCAC
NON-REGIONAL OR UNKNOWN BONY FISH	1.3	253	>1.30 Pacific creolefish Paranthias colonus	ACTATGCTTTGCCCTAAACATTGATAGTTTTTTACACCCACTATCCGCCTGGGGACTACGAGCAATAGCTTAAAACCCAAAGGACTTGGCGGTGCTTTAGACCCAC
NON-REGIONAL OR UNKNOWN BONY FISH	1.3	254	>1.30 Pacific saury Cololabis saira	ACTATGCACAGCCCTAAACTCTGATAAAAACCTACATTTATTATCCGCCAGGGTACTACGAGCTCTAGCTTAAAATCCAAAGGACTTGGCGGTGCTTTAGACCCAC
NON-REGIONAL OR UNKNOWN BONY FISH	1.3	255	>1.30 Pink or sockeye salmon Oncorhynchus gorbusha or nerka	ACTATGCCTAGCCGTAAACCTTGATAAAAATATACAATTGATATCCGCCAGGGGACTACAAGCGCCAGCTTAAAACCCAAAGGACTTGGCGGTGCCTCAGACCCAC
NON-REGIONAL OR UNKNOWN BONY FISH	1.3	256	>1.30 Porkfish Anisotremus virginicus	ACTATGCCCAGCCTTAAACATTGACAGTAAATTACAAATACCGTCCGCCCGGGAATTACGAGCACTAGCTTAAAACCCAAAGGACTTGGCGGTGCTTTAGATCCAC
NON-REGIONAL OR UNKNOWN BONY FISH	1.3	257	>1.30 Porkfish99 Anisotremus virginicus99	ACTGTGCCCAGCCTTAAACATTGACAGTAAATTACAAATACCGTCCGCCCGGGAATTACGAGCACTAGCTTAAAACCCAAAGGACTTGGCGGTGCTTTAGATCCAC
NON-REGIONAL OR UNKNOWN BONY FISH	1.3	258	>1.30 Tilapia Oreochromis sp	ACTATGCCCAGCCCTAAACTTTGATAGCCCACTACACCCGCTATCCGCCCGGGTACTACGAGCACTAGCTTAAAACCCAAAGGACTTGGCGGTGCTTTAGATCCAC
NON-REGIONAL OR UNKNOWN BONY FISH	1.3	259	>1.30 Unknown fish tautog90	ACTATACCTAACCATAAACATCGATAATGCATTACGTTAACTATCCACCCAAATACTACAAGCATGAGCTTAAAACCCAAAGGACTTGGCAATGCTTTAGATCCAC
CARTILAGINOUS FISH	2	260	>2.00 Atlantic angel shark Squatina dumeril	ACTATGCCCATCTACAAACTTAGACAATAATTTACCATATTGTCCGCCAGAGTACTACAAGCGCTAGCTTAAAACCCAAAGGACTTGGCGGTGCCTCAGACCCCC
CARTILAGINOUS FISH	2	261	>2.00 Atlantic sharpnose shark Rhizoprionodon terraenovae	ACTATGCCCAACCATAAACTTAGACAACACTCCACTATATTGTTCGCCAGAATACTACAAGCGCTAGCTTAAAACCCAAAGGACTTGGCGGTATCCCACACCCAC
CARTILAGINOUS FISH	2	262	>2.00 Atlantic stingray Dasyatis sabina	ACTATGCTTAACCGTAAACACAGTTACAAATAACCTGTTACCTTAATACACCGCCTGAACACTACGAGCGCTAGCTTAAAACACAAAGGACTTGGCGGTGCTCCAAACCCAT
CARTILAGINOUS FISH	2	263	>2.00 Barndoor skate Dipturus laevis	ACTATGCCTAACCATAAATAGACCTTTACTACCACTTACTTTGTTTAAGTCCGCCTGAGTACTACAAGCGCTAGCTTAAAACCCAAAGGACTTGGCGGTGCCCCAGACCCCC
CARTILAGINOUS FISH	2	264	>2.00 Blacktip shark Carcharhinus limbatus	ACTATGCCCAACCACAAACTTAAACAACATCCCACTATATTGTTCGCCAGAGTACTACAAGCGCTAGCTTAAAACCCAAAGGACTTGGCGGTATCCCATACCCAC
CARTILAGINOUS FISH	2	265	>2.00 Bluntnose stingray Dasyatis say	ACTATGCTTAACCATAAACATTGTTATAAATAAACCTACCTTAACATACCGCCTGAATACTACAAGCGCTAGCTTAAAATCCAAAGGACTTGGCGGTGCTCCATACCCAC
CARTILAGINOUS FISH	2	266	>2.00 Brazilian cownose ray Rhinoptera brasiliensis	ACTATGCTCAACCATAAACATTGTTACTAATAATTTACCTTAATACCCGCCCGAGTACTACAAGCGCTAGCTTAAAACCCAAAGGACTTGGCGGTGCTCCAAATCCAC
CARTILAGINOUS FISH	2	267	>2.00 Bullnose ray Myliobatis freminvillii	ACTATGCTTAACTATAAACATTGTTATTAATGAACTTACCTTAATATCCGCCCGAGTACTACAAGCGCTAGCTTAAAACCCAAAGGACTTGGCGGTGCTCCAAATCCCC
CARTILAGINOUS FISH	2	268	>2.00 Chain dogfish Scyliohinus retifer	ACTATGCCCTACCATAAACTTAGACAATAATCTACTATATTGTCCGCCAGAGTACTACAAGCGCTAGCTTAAAACCCAAAGGACTTGGCGGTGCCCCACACCCAC
CARTILAGINOUS FISH	2	269	>2.00 Clearnose skate Raja eglanteria	ACTATGCCTAACCATAAATAGACCCTACCACTACTTACCTTGTCTAAGTCCGCCCGAGTACTACAAGCGCTAGCTTAAAACCCAAAGGACTTGGCGGTGCCCCAGACCCCC
CARTILAGINOUS FISH	2	270	>2.00 Cownose ray Rhinoptera bonasus	ACTATGCTCAACCATAAACATCGTTACTAATGATTTACCTTAATACCCGCCCGAGTACTACAAGCGCTAGCTTAAAACCCAAAGGACTTGGCGGTGCTCCAAACCCAC
CARTILAGINOUS FISH	2	271	>2.00 Nurse shark Ginglymostoma cirratum	ACTATGCCTAACTATAAACTTAGACAATAATCCACTATATTGTTCACCAGAGTACTACAAGCGCTAGCTTAAAACCCAAAGGACTTGGCGGTGTCCCACACCCAC
CARTILAGINOUS FISH	2	272	>2.00 Roughtail stingray Dasyatis centroura	ACTATGCTTAACCGTAAACATTGTTACAAGCATATTTACCTTAATACACCGCCTGAACACTACAAGCGCTAGCTTAAAATCCAAAGGACTTGGCGGTGCTCCAAACCCAC
CARTILAGINOUS FISH	2	273	>2.00 Sand tiger shark Carcharias taurus	ACTATGTCTAACCATAAACTTAAACAATAATTTACTATATTGTTCGCCAGAGAACTACAAGCGCTAGCTTAAAACCCAAAGGACTTGGCGGTGTCCCAAACCCAC
CARTILAGINOUS FISH	2	274	>2.00 Sandbar shark Carcharhinus plumbeus	ACTATGCTCAACCACAAACTTAAACAACATCCTACTATATTGTTCGCCAGAGTACTACAAGCGCTAGCTTAAAACCCAAAGGACTTGGCGGTATCCCATACCCAC
CARTILAGINOUS FISH	2	275	>2.00 Smooth dogfish Mustelus canis	ACTATGTCCAACCACAAACTTAGACAATAAATCACTATATTGTTCGCCCGAGTACTACAAGCGCTAGCTTAAAACCCAAAGGACTTGGCGGTATCCCATACCCAC
CARTILAGINOUS FISH	2	276	>2.00 Southern stingray Dasyatis americana	ACTATGCTTAACCGTAAACATCGTTATAAATAAAACCACCTTAAAATACCGCCCGAATACTACAAGCGCTAGCTTAAAATCCAAAGGACTTGGCGGTGCTCCAAACCCAC
CARTILAGINOUS FISH	2	277	>2.00 Spinner shark Carcharhinus brevipinna	ACTATGCCCAACCACAAACTTAGACAACACCCTACTATATTGTTCGCCAGAGTACTACAAGCGCTAGCTTAAAACCCAAAGGACTTGGCGGTATCCCATACCCAC
CARTILAGINOUS FISH	2	278	>2.00 Spiny butterfly ray Gynmura altavela	ACTATGCTTAACTATAAACATTGCTATTAATAAATATACCTTAATATCCGCCTGAGTACTACAAGCGCTAGCTTAAAACCCAAAGGACTTGGCGGTGCTCCACACCCAC
CARTILAGINOUS FISH	2	279	>2.00 Spiny dogfish Squaalus acanthias	ACTATGCCCAACCACAAACTTAGACAATAACCTACTACATTGTCCGCCAGAGTACTACAAGCGCTAGCTTAAAACCCAAAGGACTTGGCGGTGCTTCAGACCCCC
CARTILAGINOUS FISH	2	280	>2.00 Thresher shark Alopias vulpinus	ACTATGTCTAACCACAAACTTAAACAATAATTCACTATATTGTTCGCCAGAGTACTACAAGCGCTAGCTTGAAACCCAAAGGACTTGGCGGTGTCCCAAACCCAC
CARTILAGINOUS FISH	2	281	>2.00 White shark Carcharhinus leucas	ACTATACCCAACCATAAACTTAGACAACATCCCACTATATTGTTCGCCAGAGTACTACAAGCGCTAGCTTAAAACCCAAAGGACTTGGCGGTATCCCATACCCAC
CARTILAGINOUS FISH	2	282	>2.00 Winter skate or Little skate Leucoraja ocellata or erinacea	ACTATGCTTAACCATAAATAGACCTTTACCACTACTTACTTTGTTTAAGTCCGCCTGAGTACTACAAGCGCTAGCTTAAAACCCAAAGGACTTGGCGGTGCCCCAGACCCCC
CARTILAGINOUS FISH VARIANT	2.3	283	>2.10 Atlantic sharpnose shark99	ACTATGCCCAACCATAAACTTAGACAACACTCCACTATATTGTTCGCCAGAATACTACAAGCGCTAGCTTAAAACCCAAAGGACTTGACGGTATCCCACACCCAC
UNKNOWN CARTILAGINOUS FISH, MAYBE SEQ ERROR	2.3	284	>2.30 Unknown ray spA	ACTATGCTTAACCGTAAACATTGTTACAAATATATTTACCTTAACACACCGCCTGAACACTACAAGCACTAGCTTAAAATCCAAAGGACTTGGCGGTGCTCCAAACCCAC
UNKNOWN CARTILAGINOUS FISH, MAYBE SEQ ERROR	2.3	285	>2.30 Unknown ray spB	ACTATGCTTAACCGTAAACATTGTTACAAATAAATTTACCTTATCACACCGCCTGAATACTACAAGCACTAGCTTAAAATCCAAAGGACTTGGCGGTGCTCCAAACCCAA
UNKNOWN CARTILAGINOUS FISH, MAYBE SEQ ERROR	2.3	286	>2.30 Unknown ray spC	ACTATGCTTAACCGTAAACATTGTTACAAATAAATTTACCTTAACACACCGCCTGAATACTACAAGCGCTAGCTTACAATCCAAAGGACTTGGCGGTGCTCCAAACCCAC
UNKNOWN CARTILAGINOUS FISH, MAYBE SEQ ERROR	2.3	287	>2.30 Unknown ray spD	ACTATGCTTAACCGTAAACATTGTTATAAACAAACTTACCTTAACACACCGCCTGAATACTACAAGCGCTAGCTTAAAATCCAAAGGACTTGGCGGTGCTCCAAACCCAC
UNKNOWN CARTILAGINOUS FISH, MAYBE SEQ ERROR	2.3	288	>2.30 Unknown ray spE	ACTATGCTTAACCATAAACATCGTTATAAACAAACCTACCTTAATACACCGCCTGAATACTACAAGCGCTAGCTTACAATCCAAAGGACTTGGCGGTGCTCCAAACCCAC
UNKNOWN CARTILAGINOUS FISH, MAYBE SEQ ERROR	2.3	289	>2.30 Unknown ray spF	ACTATGCTTAACCATAAACATTGTTATAAATAAACCTACCTTAATACACTGCCTGTATACTACAAGCGCTAGCTTACAATCCAAAGGACTTGGCGGTGCTCCAAACCTAC
MAMMAL	3	290	>3.00 American beaver Castor canadensis	ACTATGCTTAGCCGTAAACTTAGATATGTAAACCTAACAAACATATTCGCCAGAGAACTACTAGCAATTGCTTAAAACTCAAAGGACTTGGCGGTGCTTTATATCCAT
MAMMAL	3	291	>3.00 American bison Bison bison	ACTATGCTTAGCCCTAAACACAGATAATTACATAAACAAAATTATTTGCCAGAGTACTACCAGCAACAGCTTAAAACTCAAAGGACTTGGCGGTGCTTTATATCCTT
MAMMAL	3	292	>3.00 Black bear Ursus americanus other bears	ACTATGCTTAGCCTTAAACATAAGTAATTTATTAAACAAAATTATTCGCCGGAGAACTACTAGCAACAGCTTAAAACTCAAAGGACTTGGCGGTGCTTTAAACCCCC
MAMMAL	3	293	>3.00 Bobcat Lynx rufus100, also cougar100 Puma concolor	ACTATGCTTAGCCCTAAACCTAGATAGTTAACTCAAACAAAACTATCCGCCAGAGAACTACTAGCAACAGCTTAAAACTCAAAGGACTTGGCGGTGCTTTACATCCCT
MAMMAL	3	294	>3.00 Bottlenose dolphin Tursiops truncatus other dolphins	ACTATGCTTAGTCGTAAACTTAAATAATCCTAAAACAAGATTATTCGCCAGAGTACTATCGGCAACAGCCCAAAACTCAAAGGACTTGGCGGTGCTTCATATCCTT
MAMMAL	3	295	>3.00 Cat Felis catus	ACTATGCTTAGCCCTAAACTTAGATAGTTATCCTAAACAAAACTATCCGCCAGAGAACTACTAGCAATAGCTTAAAACTCAAAGGACTTGGCGGTGCTTTACATCCCT
MAMMAL	3	296	>3.00 Chinese or gray dwarf hamster Cricetulus griseus or migratorius	ACTATGCTTAGCCTTAAACCTTAAGGGTTAAACTATAACAAAACCCTTTGCCTGAGAACTACTAGCCACCGCTTAAAACTCAAAGGACTTGGCGGTACTTTATATCCAT
MAMMAL	3	297	>3.00 Common minke whale Balaenoptera acutorostrata	ATTATGCTTAGCCGTAAACCCTAGTAGTCACAAAAACAAGACTATTCGCCAGAGTACTACTAGCAACAGCCTAAAACTCAAAGGACTTGGCGGTGCTTCATATCCCT
MAMMAL	3	298	>3.00 Common shrew Sorex cinereus	ACTATGCTTAGCCCTAAACTTAGGTATTTAACTAACAAAAATACCCGCCAGAGAACTACTAGCAATAGCTTAAAACTCAAAGGACTTGGCGGTGCTTTATATCCCT
MAMMAL	3	299	>3.00 Deer mouse Peromyscus leucopus	ACTATGCTTAGCCCTAAACCTTAAAGATTAAATAACAAAATCATTTGCCTGAGAACTACTGGCTACCGCTTAAAACTCAAAGGACTTGGCGGTACTTTATATCCAT
MAMMAL	3	300	>3.00 Dog Canis lupus	ACTATGCTTAGCCCTAAACATAGATAATTTTACAACAAAATAATTCGCCAGAGGACTACTAGCAATAGCTTAAAACTCAAAGGACTTGGCGGTGCTTTATATCCCT
MAMMAL	3	301	>3.00 Eastern chipmunk Tamias striatus	ACTATGCTTAGCCTTAAACACAAATACTTAATAAACAAGAGTATTCGCCAGAGAACTACTAGCAACAGCCTAAAACTCAAAGGACTTGGCGGTACTTTACATCCCT
MAMMAL	3	302	>3.00 Eastern cottontail Syvilagus floridianus	ACTATGCTTAGCCCTAAACTTAAATAATTCCATAACAAAATTACTCGCCAGAGAACTACAAGCCAGAGCTTAAAACTCAAAGGACTTGGCGGTGCTTTATACCCAC
MAMMAL	3	303	>3.00 Fin whale Balaenoptera physalus	ACTATGCTTAGTCGTAAACCCCAATAGTCACAAAACAAGACTATTCGCCAGAGTACTACTAGCAACAGCCTAAAACTCAAAGGACTTGGCGGTGCCTCATACCCAT
MAMMAL	3	304	>3.00 Fisher Martes pennanti	ACTATGCCCAGCCCTAAACACAAACAATTTATACAACAAAATTGTCTGCCAGAGAACTACTAGCAACAGCCTAAAACTCAAAGGACTTGGCGGTGCTTTACATCCCT
MAMMAL	3	305	>3.00 Gray squirrel Sciurus carolinensis	ACTATGCTTAGCCCTAAACATAAATATTCAATTAACAAGAATATTCGCCAGAGAACTACTAGCCACTGCTTAAAACTCAAAGGACTTGGCGGTGCTTTATACCCCT
MAMMAL	3	306	>3.00 Grivet or green monkey Chlorocebus aethiops or sabaeus	ACTATGCTTAGCCCTAAACCTCAGTAGTTAAACCAACAAAACTACTCGCCAGAATACTACAAGCAACCGCTTGAAACTCAAAGGACTTGGCGGTGCTTCACCCCC
MAMMAL	3	307	>3.00 Harbor or gray seal Phoca largha or Halichoerus grypus	ACTATGCTTAGCCCTAAACATAAATAATTCACGTAACAAAATTATTCGCCAGAGAACTACTAGCAACAGCTTAAAACTCAAAGGACTTGGCGGTGCTTCACACCCCT
MAMMAL	3	308	>3.00 Harbor porpoise Phocoena phocoena	ACTATGCCTAGTCGTAAACCTAAATAGTCCTAAAACAAGACTATTCGCCAGAGTACTATCGGCAACAGCCCAAAACTCAAAGGACTTGGCGGTGCTTCATATCCTT
MAMMAL	3	309	>3.00 Horse Equus caballus	ACTATGCTTAGCCCTAAACTAAAATAGCTTACCACAACAAAGCTATTCGCCAGAGTACTACTAGCAACAGCCTAAAACTCAAAGGACTTGGCGGTGCTTTACATCCCT
MAMMAL	3	310	>3.00 Humpback whale	ACTATGCTTAGTCGTAAACCCTAATAGTCACAAAACAAGACTATTCGCCAGAGTACTACTAGCAACAGCCTAAAACTCAAAGGACTTGGCGGTGCTTCATACCCCT
MAMMAL	3	311	>3.00 Long tailed weasel Mustela frenata99	ACTATGCTCAGCCCTAAACATAAATAATTTACATAACAAAATTATTTGCCAGAGAACTACTAGCAATAGCTTAAAACTCAAAGGACTTGGCGGTGCTTTATATCCCT
MAMMAL	3	312	>3.00 Meadow vole Microtus pennsylvanicus	ACTATGCTTAGCCCTAAACTTCAATAATTTTAAAACAAAAATATTTGCCTGAGAACTACTGGCTACAGCTTAAAACTCAAAGGACTTGGCGGTACTTTATATCCAT
MAMMAL	3	313	>3.00 Muskrat Ondatra zibethicus	ACTATGCTTAGCCCTAAACTTCAATATATATAATACAAAACAAATATATTTGCCTGAGAACTACTGGCCACAGCTTAAAACTCAAAGGACTTGGCGGTACTTTATATCCAT
MAMMAL	3	314	>3.00 New England or Appalachian cottontail Sylvilagus transitionalis or obscurus	ACTATGCTTAGCCTTAAACTTAAATAATTCCATAACAAAATTACTCGCCAGAGAACTACAAGCCAGAGCTTAAAACTCAAAGGACTTGGCGGTGCTTTATACCCAC
MAMMAL	3	315	>3.00 Northern right whale Eubalaena glacialis	ACTATGCTTAGCCATAAACTCTAATAGTCACGAAACAAGACTACTCGCCAGAGTACTACTAGCAACAGCCTAAAACTCAAAGGACTTGGCGGTGCTTCATACCCCC
MAMMAL	3	316	>3.00 Northern short tailed shrew Blarina brevicauda	ACTATGCTTAGCCCTAAACTTAGGTAATTTAATTAACAAAACTACTCGCCAGAGGACTACTAGCAACAGCTTAAAACTCAAAGGACTTGGCGGTGCTTTATATCCAT
MAMMAL	3	317	>3.00 Norway rat Rattus norvegicus	ACTATGCTTAGCCCTAAACCTTAATAATTAAACCTACAAAATTATTTGCCAGAGAACTACTAGCTACAGCTTAAAACTCAAAGGACTTGGCGGTACTTTATATCCAT
MAMMAL	3	318	>3.00 Opossum Didelphis virginiana	ACTATGCTTAGTAATAAACTAAAATAATTTAACAAACAAAATTATTCGCCAGAGAACTACTAGCAATTGCTTAAAACTCAAAGGACTTGGCGGTGCCCTAAACCCAC
MAMMAL	3	319	>3.00 Pacific gray whale Eschrichtius robustus	ACTATGCTTAGCCGTAAACCCTAATAGTCACAAAACAAGACTATTCGCCAGAGTACTACTAGCAACAGCTTAAAACTCAAAGGACTTGGCGGTGCTTCATACCCCT
MAMMAL	3	320	>3.00 Racoon Procyon lotor	ACTATGCCTAGCCCTAAACATAAATAATTAACGTAACAAAATTATTTGCCAGAGAACTACTAGCAACAGCTTAAAACTCAAAGGACTTGGCGGTGCTTTACATCCCT
MAMMAL	3	321	>3.00 Red fox Vulpes vulpes	ACTATGCTTAGCCCTAAACATAAATAGTTCTATAACAAAACAATTCGCCAGAGAACTACTAGCAACAGCTTAAAACTCAAAGGACTTGGCGGTGCTTTATATCCCT
MAMMAL	3	322	>3.00 Red squirrel Tamiasciurus hudsonicus	ACTATGCTTAGCCCTAAACATAAATATTCAACTAACAAGAATATTCGCCAGAGAACTACTAGCCACAGCTAAAAACTCAAAGGACTTGGCGGTGCTTTATACCCCT
MAMMAL	3	323	>3.00 River otter Lontra canadensis	ACTATGCTCAGCCCTAAACATGGATAGCTAACATAACAAAACTATCTGCCAGAGAACTACTAGCAACAGCTTAAAACTCAAAGGACTTGGCGGTGCTTTACATCCCT
MAMMAL	3	324	>3.00 Roborovskii dwarf hamster Phodopus roborovskii	ACTATGCTTAGCCCTAAACCTAAATACTTAAATAACAAAACTATTTGCCTGAGAACTACTAGCCACAGCTTAAAACTCAAAGGACTTGGCGGTACTTTATATCCAC
MAMMAL	3	325	>3.00 Sea lion Zalophus californianus	ACTATGCTTAGCCCTAAACATAAATAATTCACTTAACAAAATTATCCGCCAGAGAACTACTAGCAATAGCTTAAAACTCAAAGGACTTGGCGGTGCTTCACATCCCC
MAMMAL	3	326	>3.00 Southern flying squirrel Glaucomys volans	ACTATGCTTAGCCCTAAACACAAATATTTAATTAACAAAAATATTCGCCAGAGTACTACTAGCAATTGCTTAAAACTCAAAGGACTTGGCGGTGCTTTATATCCCT
MAMMAL	3	327	>3.00 Star-nosed mole Condylura cristata	ACTATGCTTAGCCCTAAACTAAGACAATCCAACTAACAAGATTGTCCGCCAGAGAACTACTAGCAACAGCTTAAAACTCAAAGGACTTGGCGGTGCTTTATATCCTT
MAMMAL	3	328	>3.00 Striped skunk Mephitis mephitis	ACTATGCTTAGCCATAAACACAGACAATTAATATAACAAAATTGTTCGCCAGAGAACTACTAGCAACAGCTTAAAACTCAAAGGACTTGGCGGTGCTTTATATCCCT
MAMMAL	3	329	>3.00 White tailed deer Odocoileus virginianus	ACTATGCTTAGCCCTAAACATAAATAGTTATATAAACAAAACTATTCGCCAGAGTACTACCGGCAATAGCTTAAAACTCAAAGGACTTGGCGGTGCTTTATACCCTT
MAMMAL VARIANT	3.1	330	>3.10 Cat Felis catus v1	ACTATGCTTAGCCCTAAACTTAGATAGTTACCCTAAACAAAACTATCCGCCAGAGAACTACTAGCAATAGCTTAAAACTCAAAGGACTTGGCGGTGCTTTACATCCCT
MAMMAL VARIANT	3.1	331	>3.10 Cat Felis catus v2	ACTATGCTTAGCCCTAAACTTAGATAGTTATCCTAAACAAAACTATCCGCCAGAGAACTACCAGCAACAGCTTAGAACTCAAAGGACTTGGCGGTGCTTTACATCCCT
MAMMAL VARIANT	3.1	332	>3.10 Dog v1	ACTATGCTTAGCCCTAAACATAGATAATTTTACAACAAAATAATTCGCCAGGGGACTACTAGCAATAGCTTAAAACTCAAAGGACTTGGCGGTGCTTTATATCCCT
MAMMAL VARIANT	3.1	333	>3.10 Eastern cottontail v1 Sylvilagus floridianus	ACTATGCTTAGCCCTAAACTTAAATAATTCCATAACAAAATTACTCGCCAGAGAACTACAAGCCAGAGCTTGAAACTCAAAGGACTTGGCGGTGCTTTATACCCAC
MAMMAL UNKNOWN	3.3	334	>3.30 Unknown mammal moschus moschiferus92	ACTATGCTCAGCCCTAAACACAAATAATTACACGAAAAATATTATTCACCAGAGTACTAACAGCAACAGCTTAAAACTCAAAGGACTTGGCAGTACTTCACACCCTT
MAMMAL CHROMOSOMAL	3.5	335	>3.50 Dog chromoX XX35E2	ACTATGCTTAGCCCTAAACATAAGCTATTCTATAACAAAATAATTCGCCAGAGAACTACTAGCAACAGCTTAAAACTCAAAGGACTTGGCGGTGCTTTATACCCCT
MAMMAL CHROMOSOMAL	3.5	336	>3.50 Dog numt	ACTATGCTTAGCCCTAAACATAAATCAGTCTATAACAAAATAATTCACCAGAGAACTACTAGCAACAGCTTAAATCTCAAAGGACGTGGCTGTGCTTTATATCCCT
MAMMAL CHROMOSOMAL	3.5	337	>3.50 Dog numt2	ACTATGCTTAGCCCTAAACATAAACCATTCTATAACAAAATAATTCGCCAGAGAACTACTAGCAACAGCTTAAAACTCAAAGGACTTGGCGGTGCTTTATATCCCT
MAMMAL CHROMOSOMAL	3.5	338	>3.50 Dog numt3	ACTATGCTTAGCCCTAAACATAAATCATTCTACAACAAAATAATTCTCCAGAGAACTACTAGCAACAGCTTAAAACTCAAAGGACTTGGCGGTTCTTTATATCCCT
BIRD	4	339	>4.00 American coot Fulica americana	ACTATGCTTGGCCCTAAATCTAGATACTTTTCCCCACTAAAGTATCCGCCTGAGAACTACGAGCACAAACGCTTAAAACTCTAAGGACTTGGCGGTGCTCCAAACCCAC
BIRD	4	340	>4.00 American crow other corvids	ACTATGCCTGGCCCTAAATCTTGATGCTCTATGCTACCTGAGCATCCGCCCGAGAACTACGAGCACAAACGCTTAAAACTCTAAGGACTTGGCGGTGTCCCAAACCCAC
BIRD	4	341	>4.00 American goldfinch Carduelis tristis	ACTATGCCTGGCCCTAAATCTTGATGCTTACACGTACTAAAGCATCCGCCCGAGAACTACGAGCACTAACGCTTAAAACTCTAAGGACTTGGCGGTGCCCCAAACCCAC
BIRD	4	342	>4.00 American robin Turdus migratorius	ACTATGCCTGGCCCTAAATCTTGATGCTCGATATTACCTGAGCATCCGCCCGAGAACTACGAGCACAAACGCTTAAAACTCTAAGGACTTGGCGGTGCTCCAAACCCAC
BIRD	4	343	>4.00 American widgeon other ducks	ACTATGCCTGGCCCTAAATCTTGATACTTACCCTACCAAAGTATCCGCCAGAGAACTACGAGCACAAACGCTTAAAACTCTAAGGACTTGGCGGTGCCCTAAACCCAC
BIRD	4	344	>4.00 American woodcock Scolopax minor	ACTATGCTTAGCCATAAATCTTGATATTTTCTCATACTAAAATATCCGCCTGAGAACTACGAGCACAAACGCTTAAAACTCTAAGGACTTGGCGGTGCCCCAAACCCAC
BIRD	4	345	>4.00 Barn swallow Hirundo rustica	ACTATGCCTGGCCCTAAATCTTGATGCTCGATCTTACCGGAGCATCCGCCCGAGAACTACGAGCACAAACGCTTAAAACTCTAAGGACTTGGCGGTGCCCCAAACCCAC
BIRD	4	346	>4.00 Barred owl Strix varia	ACTATGCCCGGCCCTAAATCCTGATATTCATCACCACTAGAACATCCGCCAGGGTACTACGAGCACAAACGCTTAAAACCCTAAGGACTTGGCGGTGCCCCAAACCCAC
BIRD	4	347	>4.00 Black bellied or golden plover Pluvialis squatarola dominica	ACTATGCCTAGCCCTAAATCCTGATGCTTACCCTACCAAAGCATCCGCCTGAGAACTACGAGCGCAAACGCTTAAAACTCTAAGGACTTGGCGGTGCCCCAAACCCAC
BIRD	4	348	>4.00 Black capped chickadee Poecile atricapilla	ACTATGCCTGGCCCTAAATCTTGATGCTCGATATTACCTGAGCATCCGCCTGAGAACTACGAGCACAAACGCTTGAAACTCTAAGGACTTGGCGGTGTCCCAAACCCAC
BIRD	4	349	>4.00 Black crowned night heron Nycticorax nycticorax v1	ACTATGCTCAGCCCTAAATCTAGATACTCAACCTACCAAAGTATCCGCCCGAGAACTACGAGCACAAACGCTTGAAACTCTAAGGACTTGGCGGTGCCCCAAACCCAC
BIRD	4	350	>4.00 Black crowned night heron Nycticorax nycticorax v2	ACTATGCTCAGCCCTAAATCTAGATACTCAACCTACCAAAGTATCCGCCCGAGAACTACGAGCACAAACGCTTAAAACTCTAAGGACTTGGCGGTGCCCTAAACCCAC
BIRD	4	351	>4.00 Black skimmer Rhynchops niger	ACTATGCCTAGCCCTAAATCTTGATGCTTACCGTACCAAAGCATCCGCCTGAGAACTACGAGCACAAACGCTTAAAACTCTAAGGACTTGGCGGTGCTCCAAACCCAC
BIRD	4	352	>4.00 Canada goose Branta canadensis, other geese swans	ACTATGCCTGGCCCTAAATCTTGATACTTACTTTACCGAAGTATCCGCCAGAGAACTACGAGCACAAACGCTTAAAACTCTAAGGACTTGGCGGTGCCCCAAACCCAC
BIRD	4	353	>4.00 Cedar waxwing Bombycilla cedrorum also Bohemian waxwing	ACTATGCCTGGCCCTAAATCTTGATGCTTCATATTACCCAAGCATCCGCCCGAGAACTACGAGCACAAACGCTTAAAACTCTAAGGACTTGGCGGTGCCTCAAACCCAC
BIRD	4	354	>4.00 Chukar partridge Alectoris chukar	ACTATGCCTGGCCTTAAATCTTGATATCCCATTACCAATATATCCGCCCGAGAACTACGAGCACAAACGCTTAAAACTCTAAGGACTTGGCGGTGCCCCAAACCCAC
BIRD	4	355	>4.00 Common loon Gavia immer	ACTATGCCCAGCCCTAAATCTTGATGCTTACCCCACTGAAGCATCCGCCTGAGAACTACGAGCACAAACGCTTAAAACTCTAAGGACTTGGCGGTGCCCCAAACCCAC
BIRD	4	356	>4.00 Common starling Sturnus vulgaris	ACTATGCCTGGCCCTAAATCTTGATGCTCTACTTTACCTGAGCGTCCGCCCGAGAACTACGAGCACAAACGCTTAAAACTCTAAGGACTTGGCGGTGTCCCAAACCCAC
BIRD	4	357	>4.00 Common tern Sterna hirundo	ATTATGCCTAGCCCTAAATCTTGATGTTTATCATACTAAAGCATCCGCCTGAGAACTACGAGCACAAACGCTTAAAACTCTAAGGACTTGGCGGTGCCCCAAACCCAC
BIRD	4	358	>4.00 Dark-eyed junco Junco hyemalis	ACTATGCCTGGCCCTAAATCTTGATACTTACACCTACTAAAGTATCCGCCCGAGAACTACGAGCACTAACGCTTAAAACTCTAAGGACTTGGCGGTGTCCCAAACCCAC
BIRD	4	359	>4.00 Diving ducks incl bufflehead	ACTATGCCTGGCCCTAAATCTTGATACTTACCATACCGAAGTATCCGCCAGAGAACTACGAGCACAAACGCTTAAAACTCTAAGGACTTGGCGGTGCCCTAAACCCAC
BIRD	4	360	>4.00 Double crested cormorant Nannopterum auritus	ACTATGCCTAGCCCTAAATCTTGGCACTTCCCCCACTAAAGTGCCCGCCCGAGAACTACGAGCACAAACGCTTAAAACTCTAAGGACTTGGCGGTGCCCCAAACCCAC
BIRD	4	361	>4.00 Downy woodpecker Picoides pubescens	ACTATGCCTGGCCGTAAATTCAAATGCTTCTTCTCACCCAAGCATTCGCCAGGGAATTACGAGCACAAACGCTTAAAACCCTAAGGACTTGGCGGTGTCCCAAACCCAC
BIRD	4	362	>4.00 Duck Netta rufina100	ACTATGCCTGGCCCTAAATCTTGATACTTACCATACCAAAGTATCCGCCAGAGAACTACGAGCACAAACGCTTAAAACTCTAAGGACTTGGCGGTGCCCTAAACCCAC
BIRD	4	363	>4.00 Duck Netta rufina99	ACTATGCCTGGCCCTAAATCTTGATACTTACCATACCAAAGTATCCGCCAGAGAACTACGAGCACAAACGCTTGAAACTCTAAGGACTTGGCGGTGCCCTAAACCCAC
BIRD	4	364	>4.00 Duck sp Athya sp	ACTATGCCTGGCCCTAAATCTTGATACTTACTATACCAAAGTATCCGCCAGAGAACTACGAGCACAAACGCTTAAAACTCTAAGGACTTGGCGGTGCCCTAAACCCAC
BIRD	4	365	>4.00 Duck sp athya sp98	ACTATGCCCGGCCCTAAATCTTGATACTTCCCATACCAAAGTATCCGCCAGAGAACTACGAGCACAAACGCTTAAAACTCTAAGGACTTGGCGGTGCCCTAAACCCAC
BIRD	4	366	>4.00 Dunlin Calidris alpina	ACTATGCTTAGCCTTAAATCTTGATGCTCTCCTGTACTAAAGCATCCGCCTGAGAACTACGAGCACAAACGCTTAAAACTCTAAGGACTTGGCGGTGCCCTAAACCCAC
BIRD	4	367	>4.00 Glossy ibis Plegadis falcinellus refseq incomplete	ACTATGCCTAGCCCTAAATCTTGGTACTTCCCCTACTTAAGTATCCGCCTGAGAACTACGAGCACAAACGCTTAAAACTCTAAGGACTTGGCGGTGCCCCAAACCCAC
BIRD	4	368	>4.00 Gray catbird Dumetella carolinensis	ACTATGCCTGGCCGTAAATCTTGATACTCGATATTACCTGAGTGTCCGCCCGAGAACTACGAGCACAAACGCTTAAAACTCTAAGGACTTGGCGGTGCCCCAAACCCAC
BIRD	4	369	>4.00 Great black backed gull others	ACTATGCCTAGCCCTAAATCTCGATGCTTGCCGTACCAAAGCATCCGCCCGAGAACTACGAGCACAAACGCTTAAAACTCTAAGGACTTGGCGGTGCCCCAAACCCAC
BIRD	4	370	>4.00 Great black backed or Herring gull Larus marinus smithsonianus	ACTATGCCTAGCCCTAAATCTCGATGCTTGCCGTACCAAAGCATCCGCCCGAGAACTACGAGCACAAACGCTTAAAACTCTAAGGACTTGGCGGTGCCCCAAACCCAT
BIRD	4	371	>4.00 Great shearwater Puffinus gravis	ACTATGCTTAGCCCTAAATCTTGATACTTACCCTACCGAAGTATCCGCCTGAGAACTACGAGCACAAACGCTTAAAACTCTAAGGACTTGGCGGTGCTCCAAACCCAC
BIRD	4	372	>4.00 Hairy woodpecker Picoides villosus	ACTATGCCTGGCCGTAAATTCAAATGCTTCCCTCACCCAAGCATTCGCCAGGGAATTACGAGCACAAACGCTTAAAACCCTAAGGACTTGGCGGTGCCCCAAACCCAC
BIRD	4	373	>4.00 Hooded merganser Lophodytes cucullatus	ACTATGCCTGGCCCTAAATCTTGATACTTACCGTACCGAAGTATCCGCCAGAGAACTACGAGCACAAACGCTTGAAACTCTAAGGACTTGGCGGTGCCCTAAACCCAC
BIRD	4	374	>4.00 Horned grebe Podiceps auritus	ACTATGCTTAGCCCTAAATCTTGATACTTACTATACTAAAGTATCCGCCTGAGAACTACGAGCACAAACGCTTAAAACTCTAAGGACTTGGCGGTGCCCCAAACCCAC
BIRD	4	375	>4.00 House sparrow Passer domesticus	ACTATGCCTGGCCCTAAATCTTGATGCTTAAACCTACTAAAGCATCCGCCCGAGAACTACGAGCACTAACGCTTAAAACTCTAAGGACTTGGCGGTGCCCCAAACCCAC
BIRD	4	376	>4.00 Laughing gull Larus atricilla	ACTATGCCTAGCCCTAAATCTCGATGCTTGCCGTACCAAAGCATCCGCCCGAGAACTACGAGCACAAACGCTTAAAACTCTAAGGACTTGGCGGTGTCCCAAACCCAT
BIRD	4	377	>4.00 Mallard other Anas sp	ACTATGCCTGGCCCTAAATCTTGATACTTACCCTACCGAAGTATCCGCCAGAGAACTACGAGCACAAACGCTTAAAACTCTAAGGACTTGGCGGTGCCCTAAACCCAC
BIRD	4	378	>4.00 Multiple buteos100	ACTATGCCTGGCCCTAAATCTTGATACTTACCTTACCAAAGTATCCGCCCGAGAACTACGAGCACAAACGCTTAAAACTCTAAGGACTTGGCGGTGCCCCAAACCCAC
BIRD	4	379	>4.00 Multiple finches	ACTATGCCTGGCCCTAAATCTTGATGCTTACACCTACTAAAGCATCCGCCCGAGAACTACGAGCACCAACGCTTAAAACTCTAAGGACTTGGCGGTGCCCCAAACCCAC
BIRD	4	380	>4.00 Multiple finches sparrows blackbirds	ACTATGCCTGGCCCTAAATCTTGATGCTTACACCTACTAAAGCATCCGCCCGAGAACTACGAGCACTAACGCTTAAAACTCTAAGGACTTGGCGGTGCCCCAAACCCAC
BIRD	4	381	>4.00 Northern cardinal Cardinalis cardinalis	ACTATGCCTGGCCCTAAATCTTGATGCTTACACCTACTAAAGCATCCGCCCGAGAACTACGAGCACTAACGCTTAAAACTCTAAGGACTTGGCGGTGCTCCAAACCCAC
BIRD	4	382	>4.00 Northern gannet Morus bassanus incomplete refseq	ACTATGCCTAGCCTTAAATCTTGGCACTTACCCTACTAAAGTGCCCGCCTGAGAACTACGAGCACAAACGCTTAAAACTCTAAGGACTTGGCGGTGCTCTAAACCCAC
BIRD	4	383	>4.00 Northern mockingbird Mimus polyglottus inc refseq	ACTATGCCTGGCCCTAAATCTTGATACTCGATATTACCTGAGTATCCGCCCGAGAACTACGAGCACAAACGCTTAAAACTCTAAGGACTTGGCGGTGCCCCAAACCCAC
BIRD	4	384	>4.00 Osprey Pandion haliaetus	ACTATGCCTGGCCCTAAATCTCAGTGCTTGACTAACTAAAGCACTCGCCCGAGAACTACGAGCACAAACGCTTAAAACTCTAAGGACTTGGCGGTGCCTCAAACCCAC
BIRD	4	385	>4.00 Oystercatcher99 Haematopus99	ACTATGCCTAGCCCTAAATCCCAATGCTTACTATACCAAAGCATTCGCCTGAGAACTACGAGCACAAACGCTTAAAACTCTAAGGACTTGGCGGTGCCCCAAACCCAC
BIRD	4	386	>4.00 Phoebe Sayornis phoebe	ACTATGCCTCGCCCTAAATCTTGATGTCTTCTTCCCACCCAAACATCCGCCCGAGAACTACGAGCACAAACGCTTAAAACTCTAAGGACTTGGCGGTGCTCTAAACCCAC
BIRD	4	387	>4.00 Prob great blue heron Ardea herodias matches European Ardea cinerea100	ACTATGCTCAGCCTTAAATCTTGGTACTTAACTTACTAAAGTATCCGCCTGAGAACTACGAGCACAAACGCTTAAAACTCTAAGGACTTGGCGGTGCCCCAAACCCAC
BIRD	4	388	>4.00 Rail matches Mangrove rail Rallus longirostris	ACTATGCCTAGCCCTAAATCTAGATGTTTACCCTACCAAAACATCCGCCCGAGAACTACGAGCACAAACGCTTAAAACTCTAAGGACTTGGCGGTGCTCCAAACCCAC
BIRD	4	389	>4.00 Red bellied woodpecker Melanerpes carolinus	ACTATGCCTGGCCGTTAATTCAAATGCTTTCTTACCTAAGCATTCGCCAGGGAATTACGAGCACAAACGCTTAAAACCCTAAGGACTTGGCGGTGTCCCAAACCCAC
BIRD	4	390	>4.00 Red eyed vireo Vireo olivaceus	ACTATGCCTGGCCGTAAATCTTGATGCTCTACATCTACCTGAGCATCCGCCCGAGAACTACGAGCATAAACGCTTAAAACTCTAAGGACTTGGCGGTGTCCCAAACCCAC
BIRD	4	391	>4.00 Red knot Calidris canutus	ACTATGCTTAGCCCTAAATCTTGATGTTCTCTCGTACTAAAACATCCGCCCGAGAACTACGAGCACAAACGCTTAAAACTCTAAGGACTTGGCGGTGCCCTAAACCCAC
BIRD	4	392	>4.00 Red throated loon Gavia stellata	ACTATGCCCAGCCCTAAATCTTGATGCTTACCCTACTGAAGCATCCGCCTGAGAACTACGAGCACAAACGCTTAAAACTCTAAGGACTTGGCGGTGCCCCAAACCCAC
BIRD	4	393	>4.00 Ring billed gull Larus delawarensis	ACTATGCCTAGCCCTAAATCTCGATGCTTGCCGTACCAAAGCATCCGCCTGAGAACTACGAGCACAAACGCTTAAAACTCTAAGGACTTGGCGGTGCCCCAAACCCAT
BIRD	4	394	>4.00 Rock pigeon Columba livia	ACTATGCCTGGCCCTAAATCTTGATGCTCTATATAACCAAAGCATCCGCCTGAGAACTACGAGCACAAACGCTTAAAACTCTAAGGACTTGGCGGTGCCCCAAACCCAC
BIRD	4	395	>4.00 Rock pigeon or mourning dove Columba livia or Zenaida macroura	ACTATGCCTGGCCCTAAATCTAGATGCTTATGTTACTAAAGCATCCGCCCGAGGACTACGAGCACAAACGCTTAAAACTCTAAGGACTTGGCGGTGCCCTAAACCCAC
BIRD	4	396	>4.00 Royal tern Thalasseus maximus	ATTATGCCTAGCCCTAAATCTTGATGTTTGTCATACTAAAGCATCCGCCTGAGAACTACGAGCACAAACGCTTAAAACTCTAAGGACTTGGCGGTGCCCCAAACCCAC
BIRD	4	397	>4.00 Sanderling Calidris alba	ACTATGCTTAGCCCTAAATCTTGATGCTCCTTCGTACTAAAGCATCCGCCTGAGAACTACGAGCACAAACGCTTAAAACTCTAAGGACTTGGCGGTGCCCTAAACCCAC
BIRD	4	398	>4.00 Semipalmated plover Charadrius semipalmatus	ACTATGCTTAGCCCTAAATCCTGATGCTTACTCTACCAAAGCATCCGCCCGAGAACTACGAGCACAAACGCTTAAAACTCTAAGGACTTGGCGGTGCCCCAAATCCCC
BIRD	4	399	>4.00 Sparrow finches Emberiza tristami others	ACTATGCCTGGCCCTAAATCTTGATGCTTACACCTACTAAAGCATCCGCCCGAGAACTACGAGCACCAACGCTTAAAACTCTAAGGACTTGGCGGTGTCCCAAACCCAC
BIRD	4	400	>4.00 Sparrows100	ACTATGCCTGGCCCTAAATCTTGATGCTTACACCTACTAAAGCATCCGCCCGAGAACTACGAGCACTAACGCTTAAAACTCTAAGGACTTGGCGGTGTCCCAAACCCAC
BIRD	4	401	>4.00 Surf scoter Melanitta perspicillata	ACTATGCCTGGCCCTAAATCTTGATACTTTCCATACCAAAGTATCCGCCAGAGAACTACGAGCACAAACGCTTAAAACTCTAAGGACTTGGCGGTGCCCTAAACCCAC
BIRD	4	402	>4.00 Tree swallow Tachycineta bicolor	ACTATGCCTGGCCCTAAATCTTGATGCTCGATCTTACCGGAGCATCCGCCTGAGAACTACGAGCACAAACGCTTAAAACTCTAAGGACTTGGCGGTGTCCCAAACCCAC
BIRD	4	403	>4.00 Turkey vulture Cathartes aura	ACTATGCCTGGCCCTAAATCTCGATGCTTAGCTCACCAAAGCATCCGCCTGAGAACTACGAGCACAAACGCTTAAAACTCTAAGGACTTGGCGGTGCCCCAAACCCAC
BIRD	4	404	>4.00 Unknown bird accipiter97	ATTATGCCTGGCCCTAAATCTCGATACCCACTTTACAAAAGTATCCGCCTGAGAACTACGAGCACAAACGCTTAAAACTCTAAGGACTTGGCGGTGCCCCAAACCCAC
BIRD	4	405	>4.00 Warbler species99	ACTATGCCCGGCCCTAAATCTTGATGCTTACACCTACCAAAGCATCCGCCCGAGAACTACGAGCACCAACGCTTAAAACTCTAAGGACTTGGCGGTGCCCCAAACCCAC
BIRD	4	406	>4.00 White breasted nuthatch Sitta carolinensis	ACTATGCCTGGCCCTAAATCTTGATGCTTTATACTACCCAAGCATCCGCCCGAGAACTACGAGCACTAACGCTTAAAACTCTAAGGACTTGGCGGTGCCCCAAACCCAC
BIRD	4	407	>4.00 Willet Tringa semipalmata	ACTATGCTTAGCCCTAAATCTTGATGTTATCTCATACTAAAACATCCGCCCGAGAACTACGAGCACAAACGCTTAAAACTCTAAGGACTTGGCGGTGCCCTAAACCCAC
BIRD	4	408	>4.00 Wood duck Aix sponsa	ACTATGCCTGGCCCTAAATCTTGATACTTATCCTACCAAAGTATCCGCCAGAGAACTACGAGCGCAAACGCTTAAAACTCTAAGGACTTGGCGGTGCCCTAAACCCAC
BIRD	4	409	>4.00 Yellow bellied sapsucker Sphyrapicus varius	ACTATGCCTGGCCGTAAATTCAAATGCTTTTTATTACCTAAGCATTCGCCAGGGAACTACGAGCACAAACGCTTAAAACCCTAAGGACTTGGCGGTGTCCCAAACCCAC
BIRD	4	410	>4.00 Yellow billed cuckoo Cozzycus americanus	ACTATGCCTAGCCCTAAATCTTGGTACTTAACCCCACCAAAGTACCCGCCCGAGAACTACGAGCACAAACGCTTAAAACTCTAAGGACTTGGCGGTGCCCCAAACCCAC
BIRD	4	411	>4.00 Yellow shafted flicker Colaptes auratus	ACTATGCCTGGCCGTAAATTCAGATGTCCTCCCTCAACCCAAACATTCGCCAGGGAACTACGAGCGCAAACGCTTAAAACCCTAAGGACTTGGCGGTGTCCCAAACCCAT
REPTILE, AMPHIBIAN	4.1	412	>4.10 Tree swallow Tachycineta bicolor v1	ACTATGCCTGGCCCTAAATCTTGATGCTCGATCTTACCGGAGCATCCGCCCGAGAACTACGAGCACAAACGCTTAAAACTCTAAGGACTTGGCGGTGTCCCAAACCCAC
REPTILE, AMPHIBIAN	5	413	>5.00 Ambystoma unisexual97.8	ACTATGCTTAGCCATAAACTTTGACCATTCCGCCAGAGTACTACGAGCAACAGCTTAAAACTCAAAGGACTTGGCGGTGCTCTACACCCAC
REPTILE, AMPHIBIAN	5	414	>5.00 American bullfrog or green frog Rana catesbiana or clamitans	ACTATGCCTAGCCGTAAACAATTAATTTACACCAATAAGCGCCAGGGAATTACGAGCAATGCTTAAAACCCAAAGGATTTGACGGTGTCCCACCCCA
REPTILE, AMPHIBIAN	5	415	>5.00 American or fowlers toad Anaxyrus americanus fowleri	ACTATGCCTAGCCGTAAACTTTTACTCACATCCAATTCGCCAGGGAACTACGAGCCAAGCTTAAAACCCAAAGGACTTGACGGTACCCCATATCCAC
REPTILE, AMPHIBIAN	5	416	>5.00 Chinese soft shell turtle Pelodiscus sinensis	ACTATGCTTAACCCTAAACTTAGATATTTTAAATACAAAATTATCCGCCAGAAAACTACGAGCAAAACGCTTAAAACTCCAAGGACTTGGCGGTACCTCAAATCCAC
REPTILE, AMPHIBIAN	5	417	>5.00 Clawed frog Xenopus100 multiple species	ACTATGCCTAGCCATAAACTTTGACTACTTACGCAAAAATCCGCCAGGGAACTACGAGCCTAAGCTTAAAACCCAAAGGACTTGGCGGTGCTCCAAACCCAC
REPTILE, AMPHIBIAN	5	418	>5.00 Diamondback terrapin Malaclemys terrapin	ACTATGCTTAGCCCTAAACCTAGATATTTATATACAAAAATATCCGCCAGAGAATTACGAGCGAAAACGCTTAAAACTCTAAGGACTTGGCGGTACCTCAAACCCAC
REPTILE, AMPHIBIAN	5	419	>5.00 Eastern musk turtle Sternotherus odoratus incomplete refseq	ACTATGCTTAGCCCTAAACTTAGATATTTTAAATACAAAAAATATCCGCCAGAGAATTACGAGCTAAACATGCTTAAAACTCTAAGGACTTGGCGGTACCTCAAACCCAC
REPTILE, AMPHIBIAN	5	420	>5.00 Eastern newt Notophthalmos viridescens	ACTATGCCTAACTATAAACTTTGATTTATCCGCCAGAGTACTACGAGCAACAGCTTAAAACTCAAAGGACTTGGCGGTGCTCTATACCCCC
REPTILE, AMPHIBIAN	5	421	>5.00 European toad Bufo bufo	ACTATGCCCAGCCGTAAACTTTTACTTACATCAAATCGCCAGGGAACTACGAGCCAAGCTTAAAACCCAAAGGACTTGACGGTACCCCACATCCCC
REPTILE, AMPHIBIAN	5	422	>5.00 Fowlers toad Anaxyrus fowleri	ACTATGCCTAGCCGTAAACTTTTATTCACATCCAAATCGCCAGGGAACTACGAGCTAAGCTTAAAACCCAAAGGACTTGACGGTACCCCATATCCAC
REPTILE, AMPHIBIAN	5	423	>5.00 Gray tree frog Dryophytes versicolor, others	ACTATGCTCAGCCGTAAACTTTAAATTACATCCTTATCGCCAGGGAACTACGAGCAAAGCTTAAAACCCAAAGGACTTGACGGTACCCCACATCCAC
REPTILE, AMPHIBIAN	5	424	>5.00 Leatherback turtle Dermochelys coriacea	ACTATGCTTAGCCCTAAACTTAGATATTTAACATACAAAAATATCCGCCAGAGAACTACGAGCAAAACGCTTGAAACTCTAAGGACTTGGCGGTACCTCAAACCCCC
REPTILE, AMPHIBIAN	5	425	>5.00 Loggerhead sea turtle Caretta caretta	ACTATGCTTAGCCCTAAACTTAGATATTTTCCACACAAAAATATCCGCCAGAGAACTACGAGCATAAACGCTTAAAACTCTAAGGACTTGGCGGTACCTCAAACCCTC
REPTILE, AMPHIBIAN	5	426	>5.00 Northern two lined salamander Eurycea bisleata	ATTATGCTCAATCACAAACTTTGGATTACCCGCCAGAGCACTACGAGCCTTAGCTTAAAACTCAAAGGACTTGGCGGTGCTTTACACCCCC
REPTILE, AMPHIBIAN	5	427	>5.00 Painted turtle Chrysemys picta	ACTATGCTTAGCCCTAAACCTAGATATTTACATACAAAAATATCCGCCAGAGAATTACGAGCAAAACGCTTAAAACTCTAAGGACTTGGCGGTACCTCAAACCCAC
REPTILE, AMPHIBIAN	5	428	>5.00 Red backed salamander Plethodon cinereus	ACTATGCTTGCTCTTAAACTTTTTTCCGCCAGAGTACTACGAGCCACAGCTTAAAACTCAAAGAACTTGGCGGTGCTCTATACCCAC
REPTILE, AMPHIBIAN	5	429	>5.00 Red eared slider Trachemys scripta	ACTATGCTTAGCCCTAAACCTAGATATTTATATACAAAAATATCCGCCAGAGAATTACGAGCAAAACGCTTAAAACTCTAAGGACTTGGCGGTGCCTCAAACCCAC
REPTILE, AMPHIBIAN	5	430	>5.00 Snapping turtle Chelydra serpentina	ACTATGCTTAGCCCTAAACCTAGATATTTCACATACAAAAATATCCGCCAGAGAACTACGAGCAATACGCTTAAAACTCTAAGGACTTGGCGGTACCTCAAACCCCC
REPTILE, AMPHIBIAN	5	431	>5.00 Southern or Fowlers toad Anaxyrus terrestris or fowleri	ACTATGCCTAGCCGTAAACTTTTATTCACATCCAAATCGCCAGGGAACTACGAGCCAAGCTTAAAACCCAAAGGACTTGACGGTACCCCATATCCAC
REPTILE, AMPHIBIAN	5	432	>5.00 Spotted salamander Ambystoma maculatum 96.47 differs by 1 base from Seq7	ACTATGCTTAGCTGTAAACTTTGACTGTTCCGCCAGAGTACTACGAGCCGCAGCTTAAAACTCAAAGGACTTGGCGGTGCTCTACACCCAC
REPTILE, AMPHIBIAN	5	433	>5.00 Spotted salamander Ambystoma maculatum 97.65	ACTATGCTTAGCTGTAAACTTTGACTGTTCCGCCAGAGTACTACGAGCCACAGCTTAAAACTCAAAGGACTTGGCGGTGCTCTACACCCAC
REPTILE, AMPHIBIAN	5	434	>5.00 Spring peeper Pseudacris crucifer	ACTATGTCTAGCCGTAAACTTTTAATTACACCCATTTCTGCCAGGGAACTACGAGCAAAGCTTAAAACCCAAAGGACTTGACGGTACCCCACATCCGC
REPTILE, AMPHIBIAN	5	435	>5.00 Wood frog Rana sylvatica	ACTATGCCTAGCCGTAAACAATTAATTTACACCCACCAGCGCCAGGGAATTACGAGCAATGCTTAAAACCCAAAGGATTTGACGGTGTCCCACCCCA
DOMESTICATED ANIMAL	6	436	>6.00 Chicken	ACTATGCCTAGCCCTAAATCTAGATACCTCCCATCACACATGTATCCGCCTGAGAACTACGAGCACAAACGCTTAAAACTCTAAGGACTTGGCGGTGCCCCAAACCCAC
DOMESTICATED ANIMAL	6	437	>6.00 Cow Bos taurus	ACTATGCTTAGCCCTAAACACAGATAATTACATAAACAAAATTATTCGCCAGAGTACTACTAGCAACAGCTTAAAACTCAAAGGACTTGGCGGTGCTTTATATCCTT
DOMESTICATED ANIMAL	6	438	>6.00 Goat Capra hircus	ACTATGCTTAGCCCTAAACACAAATAATTACAGAAACAAAATTATTCGCCAGAGTACTACCGGCAACAGCCCGAAACTCAAAGGACTTGGCGGTGCTTTATACCCTT
DOMESTICATED ANIMAL	6	439	>6.00 House mouse Mus musculus	ACTATGCTTAGCCATAAACCTAAATAATTAAATTTAACAAAACTATTTGCCAGAGAACTACTAGCCATAGCTTAAAACTCAAAGGACTTGGCGGTACTTTATATCCAT
DOMESTICATED ANIMAL	6	440	>6.00 Pig Sus scrofa	ACTATGCCTAGCCCTAAACCCAAATAGTTACATAACAAAACTATTCGCCAGAGTACTACTCGCAACTGCCTAAAACTCAAAGGACTTGGCGGTGCTTCACATCCAC
DOMESTICATED ANIMAL	6	441	>6.00 Sheep Ovis aries	ACTATGCTTAGCCCTAAACACAAATAATTATAAAAACAAAATTATTCGCCAGAGTACTACCGGCAACAGCCCGAAACTCAAAGGACTTGGCGGTGCTTTATACCCTT
DOMESTICATED ANIMAL	6	442	>6.00 Turkey Meleagris gallopavo	ACTATGCCTGGCCCTAAATCTTGATACTAATATACTCACGTATCCGCCTGAGAACTACGAGCACAAACGCTTAAAACTCTAAGGACTTGGCGGTGCCCTAAACCCAC
DOMESTICATED ANIMAL VARIANT	6.1	443	>6.10 House mouse v1	ACTATGCTTAGCTATAAACCTAAATAATTAAATTTAACAAAACTATTTGCCAGAGAACTACTAGCCATAGCTTAAAACTCAAAGGACTTGGCGGTACTTTATATCCAT
DOMESTICATED ANIMAL VARIANT	6.1	444	>6.10 Sheep Ovis aries v1	ACTATGCTTAGCCCTAAACACAAATAATTATAAGAACAAAATTATTCGCCAGAGTACTACCGGCAACAGCCCGAAACTCAAAGGACTTGGCGGTGCTTTATACCCTT
HUMAN	7	445	>7.00 Human mito1	ACTATGCTTAGCCCTAAACCTCAACAGTTAAATCAACAAAACTGCTCGCCAGAACACTACGAGCCACAGCTTAAAACTCAAAGGACCTGGCGGTGCTTCATATCCCT
HUMAN	7	446	>7.00 Human mito2	ACTATGCTTAGCCCTAAACCTCAACAGTTAAATCAACAAAACTGCTCGCCAGAACACTACGAGCCACAGCTTAAAACTCAAAGGACCTGGCGGTGCTTCATACCCCT
HUMAN	7	447	>7.00 Human mito3	ACTATGCTTAGCCCTAAACCCCAACAGTTAAATCAACAAAACTGCTCGCCAGAACACTACGAGCCACAGCTTAAAACTCAAAGGACCTGGCGGTGCTTCATATCCCT
HUMAN	7	448	>7.00 Human mito4	ACTATGCTCAGCCCTAAACCTCAACAGTTAAATCAACAAAACTGCTCGCCAGAACACTACGAGCCACAGCTTAAAACTCAAAGGACCTGGCGGTGCTTCATATCCCT
HUMAN	7	449	>7.00 Human mito5	ACTATGCTTAGCCCTAAACCTCAACAGTTAAATCAACAAAACTGCTCGCCAGAACACTACGGGCCACAGCTTAAAACTCAAAGGACCTGGCGGTGCTTCATATCCCT
HUMAN	7	450	>7.00 Human mito6	ACTATGCTTAGCCCTAAACCTCAACAGTTAAACCAACAAAACTGCTCGCCAGAACACTACGAGCCACAGCTTAAAACTCAAAGGACCTGGCGGTGCTTCATATCCCT
HUMAN	7	451	>7.00 Human mito7	ACTATGCTTAGCCCTAAACCTCAACAGTTAAATCAACAAAACTGCTCGCCAGAACACTACGAGCCACAGCTTAAAACTCAAAGGACCTGGCGGTGCTTCACACCCCT
HUMAN CHROMOSOMAL	7.5	452	>7.50 Human chromo ATPase	ACTATGTTTAGCCATAAACTTAAAGTTATTCACTAGAGTACTATCAGCAACAGCTTAAAACTCAAAGGACTTGGTGGTATGGTGTTTCCATCCCCC
HUMAN CHROMOSOMAL	7.5	453	>7.50 Human chromo BACRP11755J8	GCTATGCTTAACCCTAAACTCGAACAGTTAGATCAACAAAACTGTTCGCCAGAACACTACAAGCAACAGCTTAAAACTCAAAGGACTTGGCCATGCTTTATATCCCT
HUMAN CHROMOSOMAL	7.5	454	>7.50 Human chromo mutS 5	ACTATGCTTAGCCCTAAACTTCAACAGTTAAATTAACAAAACTGCTCGCCAGAACACTACGAGCCACAGCTTAAAACTCAAAGGACCTGGCGGTGCTTCATATCCCT
HUMAN CHROMOSOMAL	7.5	455	>7.50 Human chromo PCDH15partial	ACTATGCTTAGCCCTAAACACAAATAGTTATATTAACAAGACTGTTCGCCAGAGTACTACATGCAGCAGCTTAAAACTCAAAGGACTTGGCGGTGCTTTATAGCCTT
HUMAN CHROMOSOMAL	7.5	456	>7.50 Human chromo RP11382F24	ACTATGCTTAGCCCTAAACCCTGATAGTTACATTAACAAAACCATTCGCCAGAGTAGTACAAGCAACAGCTTAAAACTCAAAGGACTTGGCGTTGCTTTATATCCCT
HUMAN CHROMOSOMAL	7.5	457	>7.50 Human chromo10 PCDH15	ACTATGCTTACACAAATAGTTATATTAACAAGACTGTTCGCCAGAGTACTACATGCAGCAGCTTAAAACTCAAAGGACTTGGCGGTGCTTTATAGCCTT
HUMAN CHROMOSOMAL	7.5	458	>7.50 Human chromo11 DYNCHH1	ACTATGCTTAGCCCTAAACTATAATAGTTATATTAACAAAACCATTCGCCAGAATACTAGAAGCAATAGCTTAAAACTCAAAGGACTTGGCGGTGCTTTATATCCCT
HUMAN CHROMOSOMAL	7.5	459	>7.50 Human chromo14	ACTGTGCTTAGCCCTAAACTCTAGTAGTTACATTAACAAAACCATTCGTCAGAATACTACGAGCAACAGCTTAAAACTCAAAGGACCTGGCAGTTCTTTATATCCCT
HUMAN CHROMOSOMAL	7.5	460	>7.50 Human chromo17 106I20	GCTATGCTTAACCCTAAACTCGAATAGTTAGATCAACAAAACTGTTCACCAGAACACTACAAGCAACAGCTTAAAACTCAAAGGACTTGGCGGTGCTTTATATCCCT
HUMAN CHROMOSOMAL	7.5	461	>7.50 Human chromo17 RP1113L8	ACTATGCTTAGCCCTAAACTCTAATAGTTACATTAACAAAACCATTCGCCAGAGTACTACAAGCAACAGCTTAAAACTCAAAGGACTTGGCAGTGCTTTATATCCCT
HUMAN CHROMOSOMAL	7.5	462	>7.50 Human chromo17 RP1113L8b	CTATGCTTAGCCCTAAACTCTAATAGTTACATTAACAAAACCATTCGCCAGAGTACTACAAGCAACAGCTTAAAACTCAAAGGACTTGGCAGTGCTTTATATCCCT
HUMAN CHROMOSOMAL	7.5	463	>7.50 Human chromo2 RP1185C8	GCTATGCTTAACCCTAAACTCGAATAGTTAGATCAACAAAACTGTTCGCCAGAACACTACAAGCAACAGCTTAAAACTCAAAGGACTTGGCAGTGCTTTATATCCCT
HUMAN CHROMOSOMAL	7.5	464	>7.50 Human chromo22 CH17297A18	GCTATGCTTAACTCTAAACTCGAATAGTTAGATCAACAAAACTGTTGGCCAGAACACTACAAGCAACAGCTTAAAACTCAAAGGACTTGGCGGTGCTTTATAGCCCT
HUMAN CHROMOSOMAL	7.5	465	>7.50 Human chromo4 96	GCTATGCTTAACCTTAAACTCGAATAGTTAGATCAACAAAACTGTTCTCCAGAACACTACAAGCAACAGCTTAAAACTCAAAGGTCTTGGCAGTGCTTTACATCCCT
HUMAN CHROMOSOMAL	7.5	466	>7.50 Human chromo4 AABC161701	GCTATGCTTAACCCTAAACTCGAATAGTTAGATCAACAAAACTGTTCGCCAGAACACTACAAGCAACAGCTTAAAACTCAAAGGACTTGGCGGTGCTTTACATCCCT
HUMAN CHROMOSOMAL	7.5	467	>7.50 Human chromo8 RP11-101E19	ACTATGCTTACCCCTAAACTCTAATAGTTACATTTAAAAAAAAATTTGCCAGAATACTACCAGCAACAGCTAAAAACTCAAAGGATTTGATGCTGCTTATATCCCT
HUMAN CHROMOSOMAL	7.5	468	>7.50 Human chromo8 RP1111N9a	CCCCACTAGAGTTACATTAACAAAACCATTTGCCTGAGCAACAGCTTAAAACTCAAAGGACTTGGCAGTGCTTTATATCCCTCTAG
HUMAN CHROMOSOMAL	7.5	469	>7.50 Human chromo8 RP1111N9b	CCCTACTAGAGTTACATTAACAAAACCATTTGCCTGAGCAACAGCTTAAAACTCAAAGGACTTGGCAGTGCTTTATATCCCTCTAG
HUMAN CHROMOSOMAL	7.5	470	>7.50 Human chromosome1 659M14	GCTATGCTTAACTCTAAACTCAAATAGTTAGATCAAAAAAACTGTTCGCCAGAACACTACAAGCAACAGCTTAAAACTCAAAGGACTTGGCGGTGCTTTATATCCCT
HUMAN CHROMOSOMAL	7.5	471	>7.50 Human chromosome17 rp11646f1	ACTATGCTCAGCCCTAAACTTCAACAGTTAAATCAACAAAACTGCTCGCCAGAACACTAGGAGCAACAGCTTAAAACTCAAAGGACCTGGCGGTGCTTCACATCCCT
HUMAN CHROMOSOMAL	7.5	472	>7.50 Human chromosome2 erb	ACTACACTTAGCCCTAAAGTCGAATAGTTACATTAACAAAACCATTCGCCAGACTACTACAAGCAACAGCTTAAAACTCAAAGGACTTGGCGGTGCTTTACATCCCT
HUMAN CHROMOSOMAL	7.5	473	>7.50 Human chromosome2 rp11190J23	ACTATGCTTAGCCCTAAACTATAATAGTTAAATTAACAAAACAATTTACCAGAATACTACAAGCAACAGGTTAAAACTCAAAGGACTTGGCAGTGCTTTATATCCAT
HUMAN CHROMOSOMAL	7.5	474	>7.50 Human chromosome20 RAE1	TCTATGCTTAGCCCTAAACCCTAACAGTTACATTAACAAAACCATTCGCCAGAGTACTACAAGCAACAATTTAAAACTCAAAGGACTTGGTGGTGCTTTATATCCCT
HUMAN CHROMOSOMAL	7.5	475	>7.50 Human chromosome4 rp11659o3	ACTATGCTTAGCCCTAAACTCTAATAGTTACATTGAGAAAACCATTCGCCAGAGTACTACAAGCAACAGCTTAAAACTCAAAGGACTTGGCGGTGCTTTATATCCCT
HUMAN CHROMOSOMAL	7.5	476	>7.50 Human chromosome7 ch17112M4	ACTAGGCTTAGCCCTAAACTCCAATAGTTAAATCAACAAAACTATTCCCCAGAACACTACAAGCAATAGCTTAAAACTCAAAGGACTTGGCAGTGCTTTATATCCCT
HUMAN CHROMOSOMAL	7.5	477	>7.50 Human chromosome8 RP1111N9	ACTAGAGTTACATTAACAAAACCATTTGCCTGAGCAACAGCTTAAAACTCAAAGGACTTGGCAGTGCTTTATATCCCT
HUMAN CHROMOSOMAL	7.5	478	>7.50 Human chromoX numtHSA566	ACTCTGCTTAGCCATACGCTCAAATAATTTAACAAAAAAATTATACACCAGCGTACTACAAGCAATAGCTTAAAAATCAAAGGAATTCATGGTGCTTTACATCCTT
HUMAN CHROMOSOMAL	7.5	479	>7.50 Human chromoX RP11461J3	ACTATGCTTAGCTATAAACTCAAATAATTTAACAAACAAAATTATTCACCAGAGTATGACAAGCAATAGCTTAAAACTCAAAGGACATGGCGGTGCTTTACATCCCT
HUMAN CHROMOSOMAL	7.5	480	>7.50 Human chromoX RP11522L3	ACTATGCTTAGCCATAAACTTAAATAACTGAATAAAGTTATTTGCCAGAGTACTACTACCAGCAACAGCCTAAATCTCAGAGGATTTGGCAGTGCTTTATATTCCT
HUMAN CHROMOSOMAL	7.5	481	>7.50 Human numt 151	ACTATGCTTAGCCCTAAACCCAGATAGTTAAATTAACAAAACTACTCGCCAGAGTACTACAAACAACAGCTTAAAACTCAAAGGACTTGGCAGTGCTTTATATCCCT
HUMAN CHROMOSOMAL	7.5	482	>7.50 Human numt 332	CCAATACGCTTAGCCCTAAACTCCAATAGTTAAATCAACAGAACTATTCACCAGAACACTACAAGCAATAGCTTAAAACTCAAAGGACTTGGCGGTGCTTTATATCCCT
HUMAN CHROMOSOMAL	7.5	483	>7.50 Human numt HSA524	ACTATGCTTAGCCCTAAACCCAAGTAGTTAAATTAACAAAACTATTCACCAGAGAACTACAAGCCACAGCTTAAAACTACTTGGCGGTGCTTTATATCCTT
HUMAN CHROMOSOMAL	7.5	484	>7.50 Human numt1	ACTATGCTTAGCCCTAAACTCCAATAGTTAAATCAACAAAACTATTCACCAGAACACTACAAGCAATAGCTTAAAACTCAAAGGACTTGGCGGTGCTTTATATCCCT
HUMAN CHROMOSOMAL	7.5	485	>7.50 Human numt227	ACTATGCTTAGTTCTAAACCCAAATAGTTCAACCAACAAAACTATTCACCAGAGTACTACAAGCAACAGCTTAAGACTCAAAAGACTTGGCAGTGCTTTATATCCCT
SPIKE-IN STANDARD	8	486	>8.00 Emu Dromaius novaehollandiae	ACTATGCTTAGCCCTAAATCTTGATACTCACCTTACCAGAGCATCCGCCTGAGAACTACGAGCACAAACGCTTAAAACTCTAAGGACTTGGCGGTGCCCTAAACCCAC
SPIKE-IN STANDARD	8	487	>8.00 Ostrich Struthio camelus	ACTATGCTTAGCCTTAAATCATGATACTTACCCCACCTAAGTATCCGCCCGAGAACTACGAGCACAAACGCTTAAAACTCTAAGGACTTGGCGGTGCCCTAAACCCAC
SPIKE-IN STANDARD	8	488	>8.00 Torpedo ray	ACTATGTTTAATCATAAATAGATAAATATTTACTACCTCATTCGCCCGAGAACTACAAGCGCTAGCTTAAAACCCAAAGGACTTGGCGGCACTCCAGATCTAC
NON-VERTEBRATE	9	489	>9.00 Acorn worm Saccoglossus kowalevskii	ATTATTTCTAGCCACCACCTAAAATTTAACTTCAATCAAAGCCAGAGAACTACCTACAACAGTACTAAACTCAAAGAATTTGGCGGTGTTTTAGACCTAC
NON-VERTEBRATE	9	490	>9.00 American bloodworm Glycera americana	TTCTATTCTTAACCTCACCCCATTTCTCCTGGCACTACGAGTACATACTTAAAACCTAAGAACTTGGCGGTGTCTCAACATAC
NON-VERTEBRATE	9	491	>9.00 Candidatus pelagicus01	GGGATTAGATACCCTGTTTTAGGAGGAACTTTACAACGAAGAGCTGGTACAGCAAGACATGATGCTGTTGCTTGGGGATATGCTAGAGGAGCCTGTT
NON-VERTEBRATE	9	492	>9.00 Candidatus pelagicus02	GGGATTAGATACCCTGTTTTAGGAGGAACTTTACAACGTAGAGCTGGTACAGCAAGACACGATGCAGTTGCTTGGGGATATGCTAGAGGAGCCTGTT
NON-VERTEBRATE	9	493	>9.00 Candidatus pelagicus03	GGGATTAGATACCCTGTTTTAGGGGGAACTTTACAACGTAGAGCTGGTACAGCAAGACATGATGCTGTTGCTTGGGGGTATGCTAGAGGAGCCTGTT
NON-VERTEBRATE	9	494	>9.00 Candidatus pelagicus04	GGGATTAGATACCCTGTTTTAGGAGGAACTTTACAACGAAGAGCTGGTACAGCAAGACATGATGCTGTTGCTTGGGGGTATGCTAGAGGAGCCTGTT
NON-VERTEBRATE	9	495	>9.00 Candidatus pelagicus05	GGGATTAGATACCCTGTTTTAGGAGGAACTCTACAGCGTAGAGCTGGTACAGCAAGACACGATGCAGTTGCTTGGGGATATGCTAGAGGAGCCTGTT
NON-VERTEBRATE	9	496	>9.00 Candidatus pelagicus06	GGGATTAGATACCCCGTTTTAGGAGGAACCTTGCAAAGAAGAGCTGGTACAGCAAGACATGATGCGGTTGCTTGGGGATATGCTAGAGGAGCCTGTT
NON-VERTEBRATE	9	497	>9.00 Candidatus pelagicus07	GGGATTAGATACCCTGTTTTAGGAGGAACTTTACAACGTAGAGCTGGTACAGCAAGGCACGATGCGGTTGCTTGGGGTTATGCTAGAGGAGCCTGTT
NON-VERTEBRATE	9	498	>9.00 Candidatus pelagicus08	GGGATTAGATACCCTGTTTTAGGAGGAACTCTACAGCGTAGAGCTGGTACAGCAAGACACGATGCAGTTGCATGGGGATATGCTAGAGGAGCCTGTT
NON-VERTEBRATE	9	499	>9.00 Candidatus pelagicus09	GGGATTAGATACCCTGTTTTAGGAGGAACTTTACAGCGAAGAGCTGGTACTGCAAGACATGATGCGGTTGCTTGGGGATATGCTAGAGGAGCCTGTT
NON-VERTEBRATE	9	500	>9.00 Candidatus pelagicus10	GGGATTAGATACCCCGTTTTAGGAGGCACCTTGCAAAGAAGAGCTGGTACTGCAAGACACGATGCGGTTGCTTGGGGATATGCTAGAGGAGCCTGTT
NON-VERTEBRATE	9	501	>9.00 Mayfly Cleon dipterum	CCTACTACTATGCTGTTAATTCCGCCCTGAGTAGTACCAGCGTCAGCTTTAAACTCAAAGAATTTGGCGGCACCCTCCCCCGCTA
NON-VERTEBRATE	9	502	>9.00 Proboscis worm Glycera dibranchiata	TTCTATTCTTAACCACAAACTAAATCTCCTGGCACTACGAGTACACACTTAAAACCTAAGAACTTGGCGGTGTTTCAACATAC
NON-VERTEBRATE	9	503	>9.00 White anemone Diadumene leucolena	GGTAGTCCACACTGTGAACTCTGAAGATGATGCTTAGCAGACCCGAAAGGTTAAATCTTCCGCCTGAGTAGTACGATCGCAAGATTAAAATTCAAAAACTTTGGCTGTTCACTATTTCGA
