# Supplementary material for: A potential tool for marine biogeography: eDNA-dominant fish species differ among coastal habitats and by season concordant with gear-based assessments
Source: PLoS One. 2024 Nov 11;19(11):e0313170. doi: 10.1371/journal.pone.0313170 (PMC11554088; doi:10.1371/journal.pone.0313170)
Supplement: S3 Table — (XLSX) [file pone.0313170.s003.xlsx]

## Sheet: S3 RIAZ SHARED IDS
TABLE S3. RIAZ 12S AMPLICON SHARED AMONG SPECIES
Some regional marine fish have identical Riaz 12S gene sequences. For comparisons between eDNA and traditional capture surveys, these taxa were lumped in capture data.
Riaz ID	Fish species
Menhaden, Alosa herrings	Atlantic menhaden	Brevoortia tyrannus
	Alewife	Alosa pseudoharengus
	American shad	Alosa sapidissima
	Blueback herring	Alosa aestivalis
Urophycis hakes	Red hake	Urophycis chuss
	Spotted hake	Urophycis regia
	White hake	Urophycis tenuis
Black drum, spot	Black drum	Pogonias cromis
	Spot	Leiostomus xanthurus
