# Supplementary material for: A potential tool for marine biogeography: eDNA-dominant fish species differ among coastal habitats and by season concordant with gear-based assessments
Source: PLoS One. 2024 Nov 11;19(11):e0313170. doi: 10.1371/journal.pone.0313170 (PMC11554088; doi:10.1371/journal.pone.0313170)
Supplement: S4 Table — (XLSX) [file pone.0313170.s004.xlsx]

## Sheet: S4 NJOTS AUG19,JAN20 WTS
TABLE S4. NEW JERSEY OCEAN TRAWL SURVEY (NJOTS) AUG 2019, JAN 2020 BONY FISH WTS
				MONTH	AUG2019	AUG2019	AUG2019	AUG2019	AUG2019	AUG2019	AUG2019	AUG2019	AUG2019	AUG2019	AUG2019	AUG2019	AUG2019	AUG2019	AUG2019	AUG2019	AUG2019	AUG2019	AUG2019	AUG2019	AUG2019	AUG2019	AUG2019	AUG2019	AUG2019	AUG2019	AUG2019	AUG2019	AUG2019	AUG2019	AUG2019	AUG2019	AUG2019	AUG2019	AUG2019	AUG2019	AUG2019	AUG2019	AUG2019			JAN2020	JAN2020	JAN2020	JAN2020
Tows ordered by north-south, depth				ORDER N-S,DEPTH	85	88	83	84	87	86	91	94	96	102	103	105	106	107	114	108	109	111	112	113	110	101	100	104	92	93	95	99	98	97	90	89	82	79	81	77	80	78	76			160	161	162	163
Data from ICES J 2021, 78: 293-304				YRMODA	20190814	20190814	20190814	20190814	20190814	20190814	20190814	20190814	20190815	20190815	20190815	20190815	20190815	20190815	20190815	20190816	20190816	20190816	20190816	20190816	20190816	20190816	20190817	20190817	20190817	20190817	20190817	20190818	20190818	20190818	20190818	20190818	20190818	20190819	20190819	20190819	20190819	20190819	20190819			20200109	20200109	20200109	20200109
				STATION	71	72	73	74	75	76	77	78	79	80	81	82	83	84	85	86	87	88	89	90	91	92	93	94	95	96	97	98	99	100	101	102	103	104	105	106	107	108	109			12	12	13	13
				STRATUM	16	17	15	15	16	16	18	19	19	22	22	23	23	23	26	24	24	25	25	26	25	21	21	22	18	18	19	20	20	20	17	17	15	13	14	12	14	13	12			12	12	13	13
				STRATUM DEPTH	20	30	10	10	20	20	10	20	20	20	20	30	30	30	30	10	10	20	20	30	20	10	10	20	10	10	20	30	30	30	30	30	10	20	30	10	30	20	10			10	10	20	20
				BLOCK	4	28	21	24	17	16	5	25	34	3	17	16	28	39	32	5	22	19	32	5	11	15	8	33	42	43	29	50	27	5	65	55	8	13	15	21	8	2	11			9	21	4	14
		AUG2019	JAN2020
	#SPECIES/MO	53	36	#SPECIES/TOW	17	8	19	16	11	12	26	12	21	10	9	8	9	8	6	20	13	10	6	9	9	9	25	8	17	23	22	8	5	6	8	9	17	14	10	21	15	18	8			14	8	13	12
	WT BONY FISH	7580.72	1036.56	WT BONY FISH	101.56	305.46	152.453	47.5	157.2	135.72	296.78	32.4	57.17	15.09	24.03	261.67	354.45	422.02	63.53	151.98	469.54	139.36	27.25	53.9	31.43	16.2	286.979	69.39	115.542	83.69	77.7485	300.89	168.87	278.67	694.86	689.71	76.34	68.15	340.77	449.461	330.94	120.66	111.36			20.32	16.79	10.87	17.15
	TER=JAN NJOTS, E RIVER, RARITAN eDDS
	TER SHARED	6.44041	42.5436	TER SHARED	50.0197	7.53617	2.12182	12.5263	5.37532	9.04804	3.14539	65.463	48.0147	70.0464	7.53225	0.932472	1.27804	0.125586	2.34535	11.2317	0.800784	49.6914	7.33945	3.46939	39.8664	75.3086	2.70069	15.2472	17.455	18.2981	43.4032	0.432052	1.72914	0	0.0604438	0.207334	14.4485	15.5539	2.00135	5.28067	3.76805	40.3116	14.0625			19.2913	15.545	53.1739	50.1458
	TER JAN TRAWL	2.46619	50.6686	TER JAN TRAWL	3.71209	0.854449	9.2291	19.3474	0.559796	9.95432	3.10668	3.42593	20.6927	5.23526	7.44902	2.69805	0.804063	0.393346	17.7239	7.84314	0	1.47819	1.98165	3.00557	1.3363	1.48148	1.18824	1.21055	0.813555	0.394312	9.20321	1.00369	1.03038	0.480855	0.679274	0.735092	1.847	0.851064	0.56343	3.47083	5.32725	10.6498	0			27.4114	84.3955	42.6863	48.0466
	TER ER	0.330594	0	TER ER	3.86963	0	0	0	0	0	0	0	0	0	0	0	0	0	0	0	0	0	0	0	0.0318167	0	0.108527	0	0	0	0	0	0	0	0	0	0	2.61189	0	1.17029	0	11.4122	0			0	0	0	0
	TER RARITAN	10.4134	0.257583	TER RARITAN	0	0	68.8739	2.18947	0	0	44.0933	3.64198	10.7399	1.98807	0	0	0	0	0	1.88841	0.672999	0	0	0	0	20.8025	44.0838	0	23.8787	26.6938	16.7592	0	0	0	0	0	43.136	2.65591	1.05643	64.771	0.287061	0.356373	13.6315			0.19685	0	0	0
				TER SHARED ABSOLUTE	50.8	23.02	3.23477	5.95	8.45	12.28	9.33489	21.21	27.45	10.57	1.81	2.44	4.53	0.53	1.49	17.07	3.76	69.25	2	1.87	12.53	12.2	7.75043	10.58	20.1679	15.3137	33.7454	1.3	2.92	0	0.42	1.43	11.03	10.6	6.82	23.7345	12.47	48.64	15.66			3.92	2.61	5.78	8.6
				TER JAN TRAWL ABSOLUTE	3.77	2.61	14.07	9.19	0.88	13.51	9.22	1.11	11.83	0.79	1.79	7.06	2.85	1.66	11.26	11.92	0	2.06	0.54	1.62	0.42	0.24	3.41	0.84	0.94	0.33	7.15536	3.02	1.74	1.34	4.72	5.07	1.41	0.58	1.92	15.6	17.63	12.85	0			5.57	14.17	4.64	8.24
				TER ER ABSOLUTE	3.93	0	0	0	0	0	0	0	0	0	0	0	0	0	0	0	0	0	0	0	0.01	0	0.31145	0	0	0	0	0	0	0	0	0	0	1.78	0	5.26	0	13.77	0			0	0	0	0
				TER RARITAN ABSOLUTE	0	0	105	1.04	0	0	130.86	1.18	6.14	0.3	0	0	0	0	0	2.87	3.16	0	0	0	0	3.37	126.511	0	27.59	22.34	13.03	0	0	0	0	0	32.93	1.81	3.6	291.12	0.95	0.43	15.18			0.04	0	0	0
	SEA=NJOTS SEASONAL eDDS
	SEA SHARED	5.3536	3.49714	SEA SHARED	48.8086	7.53617	2.01687	12.5263	4.78372	8.41438	2.78485	59.5679	44.7612	69.5825	6.40866	0	0	0.0734562	2.34535	8.13265	0.0979682	4.32692	7.15596	1.94805	14.0948	75.3086	2.6763	13.9213	17.2127	17.9636	41.7183	0	0	0	0	0.181236	13.8591	11.0492	1.07991	5.22505	2.24814	39.8309	11.7547			0.0492126	0	6.25575	0
	SEA WINTER	2.5216	90.1482	SEA WINTER	3.91887	0.854449	9.2291	19.3474	0.559796	10.4185	3.17744	9.1358	21.3399	5.23526	7.44902	2.69805	0.804063	0.393346	17.7239	7.84314	0	1.47819	1.98165	3.00557	1.3363	1.48148	1.18824	1.21055	0.813555	0.394312	9.66624	1.00369	1.03038	0.480855	0.679274	0.735092	1.847	1.24725	0.56343	3.48863	5.39373	10.6498	0			53.3957	99.9404	91.2603	98.1924
	SEA SUMMER	80.2752	0.0848962	SEA SUMMER	19.9783	90.5225	81.8176	47.2	94.084	45.6307	54.0637	22.037	20.9201	22.7303	84.769	97.1338	98.4483	99.109	79.915	82.6951	81.2412	93.097	90.7523	93.9889	82.7553	21.6049	75.3529	82.7353	80.7506	76.1476	38.5376	98.8035	98.3242	99.1065	99.0502	98.9039	77.7574	80.9685	97.5614	76.189	2.73161	17.57	21.6685			0	0	0.0919963	0
				SEA SHARED ABSOLUTE	49.57	23.02	3.07477	5.95	7.52	11.42	8.26489	19.3	25.59	10.5	1.54	0	0	0.31	1.49	12.36	0.46	6.03	1.95	1.05	4.43	12.2	7.68043	9.66	19.8879	15.0337	32.4354	0	0	0	0	1.25	10.58	7.53	3.68	23.4845	7.44	48.06	13.09			0.01	0	0.68	0
				SEA WINTER ABSOLUTE	3.98	2.61	14.07	9.19	0.88	14.14	9.43	2.96	12.2	0.79	1.79	7.06	2.85	1.66	11.26	11.92	0	2.06	0.54	1.62	0.42	0.24	3.41	0.84	0.94	0.33	7.51536	3.02	1.74	1.34	4.72	5.07	1.41	0.85	1.92	15.68	17.85	12.85	0			10.85	16.78	9.92	16.84
				SEA SUMMER ABSOLUTE	20.29	276.51	124.733	22.42	147.9	61.93	160.45	7.14	11.96	3.43	20.37	254.17	348.95	418.26	50.77	125.68	381.46	129.74	24.73	50.66	26.01	3.5	216.247	57.41	93.3011	63.7279	29.9624	297.29	166.04	276.18	688.26	682.15	59.36	55.18	332.46	342.44	9.04	21.2	24.13			0	0	0.01	0
NAME	SCIENTIFIC NAME	AUG19 WT	JAN20 WT	JAN 2020 PERCENT FISH eDNA
ATLANTIC HERRING	CLUPEA HARENGUS	0	302.62	29.1946	0	0	0	0	0	0	0	0	0	0	0	0	0	0	0	0	0	0	0	0	0	0	0	0	0	0	0	0	0	0	0	0	0	0	0	0	0	0	0			0.34	10.34	0	0
STRIPED BASS	MORONE SAXATILIS	0	197.53	19.0563	0	0	0	0	0	0	0	0	0	0	0	0	0	0	0	0	0	0	0	0	0	0	0	0	0	0	0	0	0	0	0	0	0	0	0	0	0	0	0			2.94	0	4.1	4.06
WINDOWPANE	SCOPHTHALMUS AQUOSUS	134.9	153.78	14.8356	3.07	2.24	14.02	9.18	0.87	13.46	7.14	0.35	4.23	0.32	0.58	0.28	0.71	1.06	8.55	11.84	0	0.25	0.31	0.12	0.18	0.24	3.4	0.34	0.94	0.26	5.85	1.42	0.63	0.59	2.36	2.95	0.75	0.57	1.74	15.6	7.6	10.9	0			3.11	3.16	2.39	6.55
BLUEBACK HERRING	ALOSA AESTIVALIS	0	122.78	11.8449	0	0	0	0	0	0	0	0	0	0	0	0	0	0	0	0	0	0	0	0	0	0	0	0	0	0	0	0	0	0	0	0	0	0	0	0	0	0	0			0.21	2.26	0.43	1.89
ALEWIFE	ALOSA PSEUDOHARENGUS	0	66.67	6.43185	0	0	0	0	0	0	0	0	0	0	0	0	0	0	0	0	0	0	0	0	0	0	0	0	0	0	0	0	0	0	0	0	0	0	0	0	0	0	0			0.76	0.35	0.57	1.2
SUMMER FLOUNDER	PARALICHTHYS DENTATUS	369.71	35.95	3.4682	49.57	23.02	3	5.94	7.52	11.42	7.97	19.3	25.58	10.5	1.54	0	0	0.31	1.49	12.31	0.46	6.03	1.95	1.05	4.43	12.2	3.46	9.66	3.58	5.73	32.31	0	0	0	0	1.25	10.58	7.53	3.68	17.75	7.44	48.06	13.09			0	0	0.68	0
SILVER HAKE	MERLUCCIUS BILINEARIS	0.98	29.29	2.82569	0.03	0	0	0	0	0	0	0	0	0	0	0	0	0	0	0	0	0	0	0	0	0	0	0	0	0	0	0	0	0	0	0	0	0	0	0	0.95	0	0			0.02	0.01	0.18	0.01
SPOTTED HAKE	UROPHYCIS REGIUS	45.81	25.73	2.48225	0.65	0.37	0.04	0	0	0.04	1.88	0.67	6.53	0.43	1.2	6.75	1.96	0.59	2.41	0.07	0	1.8	0.23	1.49	0.23	0	0	0.5	0	0.03	0.98	0.91	1.11	0.18	1.96	2.09	0.06	0	0.18	0	9.79	0.68	0			0.77	0.01	0.26	0.02
WINTER FLOUNDER	PSEUDOPLEURONECTES AMERICANUS	1.23	20.33	1.9613	0	0	0	0	0	0	0	0	0	0	0	0	0	0	0	0	0	0	0	0	0	0	0	0	0	0	0	0	0	0	0	0	0	0	0	0	0.21	1.02	0			1.35	0.64	1.9	1.64
ATLANTIC STURGEON	ACIPENSER OXYRHYNCHUS	0	17.73	1.71047	0	0	0	0	0	0	0	0	0	0	0	0	0	0	0	0	0	0	0	0	0	0	0	0	0	0	0	0	0	0	0	0	0	0	0	0	0	0	0			4.9	0	0	0
ATLANTIC MENHADEN	BREVOORTIA TYRANNUS	4.2	17.72	1.7095	0.21	0	0	0	0	0.63	0.21	1.85	0.37	0	0	0	0	0	0	0	0	0	0	0	0	0	0	0	0	0	0.36	0	0	0	0	0	0	0.27	0	0.08	0.22	0	0			0	0	0	1.45
RED HAKE	UROPHYCIS CHUSS	0.4	15.09	1.45578	0	0	0	0	0	0	0	0	0	0	0	0	0	0	0	0	0	0	0	0	0	0	0	0	0	0	0	0	0	0	0.37	0.03	0	0	0	0	0	0	0			0	0	0	0
BUTTERFISH	PEPRILUS TRIACANTHUS	4.61536	7.41	0.714865	0.05	0	0.01	0.01	0.01	0.01	0.2	0.09	1.07	0.04	0.01	0.03	0.18	0.01	0.3	0.01	0	0.01	0	0.01	0.01	0	0.01	0	0	0.04	0.32536	0.69	0	0.57	0.03	0	0.6	0.01	0	0	0.03	0.25	0			0	0.02	0.09	0.03
GOOSEFISH	LOPHIUS AMERICANUS	0	4.97	0.479471	0	0	0	0	0	0	0	0	0	0	0	0	0	0	0	0	0	0	0	0	0	0	0	0	0	0	0	0	0	0	0	0	0	0	0	0	0	0	0			0	0	0	0
AMERICAN SAND LANCE	AMMODYTES AMERICANUS	0.01	4.87	0.469823	0	0	0	0	0.01	0	0	0	0	0	0	0	0	0	0	0	0	0	0	0	0	0	0	0	0	0	0	0	0	0	0	0	0	0	0	0	0	0	0			4.48	0	0	0
AMERICAN SHAD	ALOSA SAPIDISSIMA	0	4.53	0.437022	0	0	0	0	0	0	0	0	0	0	0	0	0	0	0	0	0	0	0	0	0	0	0	0	0	0	0	0	0	0	0	0	0	0	0	0	0	0	0			1.37	0	0.18	0
ATLANTIC MACKEREL	SCOMBER SCOMBRUS	0	3.67	0.354056	0	0	0	0	0	0	0	0	0	0	0	0	0	0	0	0	0	0	0	0	0	0	0	0	0	0	0	0	0	0	0	0	0	0	0	0	0	0	0			0	0	0	0.26
ATLANTIC SILVERSIDE	MENIDIA MENIDIA	0	1.91	0.184263	0	0	0	0	0	0	0	0	0	0	0	0	0	0	0	0	0	0	0	0	0	0	0	0	0	0	0	0	0	0	0	0	0	0	0	0	0	0	0			0.04	0	0	0
SMALLMOUTH FLOUNDER	ETROPUS MICROSTOMUS	6.60145	1.2	0.115768	0.12	0.42	0.07	0.01	0.06	0.15	0.06	0.37	0.11	0.15	0.04	0.03	0.02	0	0.01	0.83	0.01	0.08	0.03	0.01	0.08	0.02	0.47145	0.01	0.02	0	0.3	0.04	0	0	0	0.02	0	0.06	0.13	0	0.82	2.05	0			0	0	0.06	0.03
BLACK DRUM	POGONIAS CROMIS	0	0.7	0.0675311	0	0	0	0	0	0	0	0	0	0	0	0	0	0	0	0	0	0	0	0	0	0	0	0	0	0	0	0	0	0	0	0	0	0	0	0	0	0	0			0	0	0	0
ATLANTIC COD	GADUS MORHUA	0	0.67	0.0646369	0	0	0	0	0	0	0	0	0	0	0	0	0	0	0	0	0	0	0	0	0	0	0	0	0	0	0	0	0	0	0	0	0	0	0	0	0	0	0			0	0	0	0
BAY ANCHOVY	ANCHOA MITCHILLI	36.1316	0.3	0.0289419	0	0	0.07477	0.01	0	0	0.29489	0	0.01	0	0	0	0	0	0	0.05	0	0	0	0	0	0	4.22043	0	16.3079	9.3037	0.12536	0	0	0	0	0	0	0	0	5.73454	0	0	0			0.01	0	0	0
SPOTTED SEATROUT	CYNOSCION NEBULOSUS	0	0.3	0.0289419	0	0	0	0	0	0	0	0	0	0	0	0	0	0	0	0	0	0	0	0	0	0	0	0	0	0	0	0	0	0	0	0	0	0	0	0	0	0	0			0	0	0	0
AMERICAN EEL	ANGUILLA ROSTRATA	0	0.25	0.0241182	0	0	0	0	0	0	0	0	0	0	0	0	0	0	0	0	0	0	0	0	0	0	0	0	0	0	0	0	0	0	0	0	0	0	0	0	0	0	0			0	0	0	0
WEAKFISH	CYNOSCION REGALIS	197.801	0.15	0.0144709	0	0	7.93	0	0	0	115.35	0	6.31	0	0	0	0	0	0	0	0	0	0	0	0	0	56.5014	0	0	3.36	3.46	0	0	0	0	0	3.54	0	0	1.2	0	0.15	0			0.02	0	0	0
STRIPED SEAROBIN	PRIONOTUS EVOLANS	544.417	0.08	0.00771784	22.57	1.78	1.45738	5.01	0.51	47.94	0.1	2.47	0.01	0.22	0.24	0	2.16	1.67	0	0.29	0.82	1.41	0	0.55	0.48	0.01	0.03	1.47	0	0.01	1.1	0.27	1.09	0.74	1.4	0.22	1.05	2.67	2.26	56.14	294.29	22	69.98			0	0	0.02	0
NORTHERN KINGFISH	MENTICIRRHUS SAXATILIS	94.2	0.06	0.00578838	0	0	4.52	0.58	0	0	10.97	1.18	5.47	0.3	0	0	0	0	0	2.63	0.42	0	0	0	0	0	11.42	0	26.69	8.01	12.48	0	0	0	0	0	5.71	0	0	3.5	0	0.32	0			0	0	0	0
SILVER PERCH	BAIRDIELLA CHRYSURA	0.03	0.06		0	0	0	0	0	0	0	0	0	0	0	0	0	0	0	0	0	0	0	0	0	0	0	0	0	0	0	0	0	0	0	0	0.03	0	0	0	0	0	0			0	0	0	0
NORTHERN SEAROBIN	PRIONOTUS CAROLINUS	4354.07	0.04		18.24	276.43	2.23	21.03	145.64	60.61	1.62	5.64	0.07	3	20.1	251.68	344.42	418.04	50.77	4.22	1.7	53.88	24.68	49.84	17.91	0.13	1.19	56.37	1.15	1.7	4.42	295.99	163.12	276.18	687.84	681.97	1.65	48.12	325.03	14.9	3.28	15.08	4.2			0	0	0.01	0
BLACK SEA BASS	CENTROPRISTIS STRIATA	114.32	0.04		1.02	0	0.16	0	0.93	0.23	0.86	0.06	1.49	0.07	0.27	2.44	4.53	0.22	0	4.71	3.3	63.22	0.05	0.82	8.1	0	0.07	0.92	0.28	0.28	0.95	1.3	2.92	0	0.42	0.18	0.45	2.8	3.14	0.17	4.81	0.58	2.57			0	0	0	0
SEA LAMPREY	PETROMYZON MARINUS	0	0.03		0	0	0	0	0	0	0	0	0	0	0	0	0	0	0	0	0	0	0	0	0	0	0	0	0	0	0	0	0	0	0	0	0	0	0	0	0	0	0			0	0	0	0.01
SCUP	STENOTOMUS CHRYSOPS	518.73	0.02		1.03	0.08	0.1	0.18	1.33	1.09	3.54	0.26	0	0.06	0	0.05	0	0	0	113.52	373.3	12.64	0	0	0	0	0.03	0.12	0.11	0.02	0.02	0	0	0	0	0	0	2.45	0.69	0.85	0	5.08	2.18			0	0	0	0
SOUTHERN KINGFISH	MENTICIRRHUS AMERICANUS	113.2	0.02		0	0	11.56	0.16	0	0	18.22	0	2.07	0	0	0	0	0	0	0.29	0	0	0	0	0	0	45.94	0	7.69	17.79	0.51	0	0	0	0	0	7.06	0	0	1.91	0	0	0			0	0	0	0
NORTHERN PIPEFISH	SYNGNATHUS FUSCUS	0.14	0.02		0	0	0	0	0	0	0	0	0	0	0	0	0	0	0	0.01	0	0	0	0	0	0	0.13	0	0	0	0	0	0	0	0	0	0	0	0	0	0	0	0			0	0	0	0
STRIPED CUSK EEL	OPHIDION MARGINATUM	0.11	0.02		0	0	0	0	0	0	0.11	0	0	0	0	0	0	0	0	0	0	0	0	0	0	0	0	0	0	0	0	0	0	0	0	0	0	0	0	0	0	0	0			0	0	0	0
BANDED DRUM	LARIMUS FASCIATUS	0	0.02		0	0	0	0	0	0	0	0	0	0	0	0	0	0	0	0	0	0	0	0	0	0	0	0	0	0	0	0	0	0	0	0	0	0	0	0	0	0	0			0	0	0	0
SPOT	LEIOSTOMUS XANTHURUS	655.53	0		0	0	100.48	0	0	0	117.68	0	0.18	0	0	0	0	0	0	0	0	0	0	0	0	0	113.97	0	0	11.37	0	0	0	0	0	0	25.93	0	0	285.81	0	0.11	0			0	0	0	0
STRIPED ANCHOVY	ANCHOA HEPSETUS	195.71	0		0	0	5.68306	0.01	0	0	5.35021	0	2.19	0	0	0	0	0	0	0.07	0	0	0	0	0	0	42.5058	0	56.4811	21.5979	11.0324	0	0	0	0	0	17.27	0	0	33.4897	0	0.03	0			0	0	0	0
SHEEPSHEAD	ARCHOSARGUS PROBATOCEPHALUS	81.36	0		0	0	0	0	0	0	0	0	0	0	0	0	0	0	0	0	81.36	0	0	0	0	0	0	0	0	0	0	0	0	0	0	0	0	0	0	0	0	0	0			0	0	0	0
BLUEFISH	Pomatomus saltatrix	39.6814	0		0	0	0	0.46	0	0	2.21	0	0.49	0	0	0	0	0	0	0.24	2.74	0	0	0	0	3.37	1.12145	0	0.9	2.96	0.55	0	0	0	0	0	1.29	1.81	3.6	1.81	0.95	0	15.18			0	0	0	0
TAUTOG	TAUTOGA ONITIS	24.74	0		3.93	0	0	0	0	0	0	0	0	0	0	0	0	0	0	0	0	0	0	0	0	0	0	0	0	0	0	0	0	0	0	0	0	1.78	0	5.26	0	13.77	0			0	0	0	0
NORTHERN PUFFER	SPHOEROIDES MACULATUS	11.16	0		0.07	0	0.09	4.59	0.02	0.13	0.06	0.16	0	0	0	0	0	0	0	0.01	0.79	0.04	0	0	0	0.06	0.01	0	0.07	0.12	0.23	0	0	0	0	0	0.23	0.02	0	0.02	0	0.29	4.15			0	0	0	0
ATLANTIC CROAKER	MICROPOGONIUS UNDULATUS	7.75	0		0.19	0	0.94	0.3	0	0	2.53	0	0.95	0	0	0	0	0	0	0	0	0	0	0	0	0	0	0	0	0.13	2.57	0	0	0	0	0	0	0	0	0.14	0	0	0			0	0	0	0
DUSKY ANCHOVY	ANCHOA LYOLEPIS	6.1756	0		0	0	0	0	0	0	0.29489	0	0	0	0	0	0	0	0	0	0	0	0	0	0	0	0.31145	0	0.8055	0.16613	0	0	0	0	0	0	0	0	0	4.59763	0	0	0			0	0	0	0
ATLANTIC CUTLASSFISH	TRICHIURUS LEPTURUS	3.38	0		0.79	1.12	0	0	0	0	0.01	0	0.01	0	0	0	0	0	0	0	0	0	0	0	0	0	0	0	0	0	0	0	0	0	0	1	0	0	0	0	0.45	0	0			0	0	0	0
GRAY TRIGGERFISH	BALISTES CAPRISCUS	2.67	0		0	0	0	0	0	0	0	0	0	0	0	0	0	0	0	0	2.67	0	0	0	0	0	0	0	0	0	0	0	0	0	0	0	0	0	0	0	0	0	0			0	0	0	0
FOURSPOT FLOUNDER	PARALICHTHYS OBLONGUS	2.19	0		0	0	0	0	0	0	0	0	0.01	0	0	0.41	0.46	0.12	0	0	0	0	0	0	0	0	0	0	0	0.01	0.01	0.27	0	0.41	0.48	0	0	0	0	0	0	0.01	0			0	0	0	0
BANDED RUDDERFISH	SERIOLA ZONATA	1.57	0		0	0	0	0	0	0	0	0	0	0	0	0	0	0	0	0	1.57	0	0	0	0	0	0	0	0	0	0	0	0	0	0	0	0	0	0	0	0	0	0			0	0	0	0
STRIPED BURRFISH	CHILOMYCTERUS SCHOEPFI	1.4	0		0	0	0	0	0	0	0	0	0	0	0	0	0	0	0	0.75	0.4	0	0	0	0	0	0.25	0	0	0	0	0	0	0	0	0	0	0	0	0	0	0	0			0	0	0	0
ATLANTIC MOONFISH	VOMER SETAPINNIS	1.22696	0		0	0	0.04	0.02	0	0.01	0.04	0	0.01	0	0	0	0	0	0	0.01	0	0	0	0	0	0.06	0.30145	0	0.05	0.34613	0.01	0	0	0	0	0	0.09	0	0	0.23938	0	0	0			0	0	0	0
ATLANTIC THREAD HERRING	OPISTHONEMA OGLINUM	1.19229	0		0	0	0	0	0	0	0.01	0	0	0	0	0	0	0	0	0	0	0	0	0	0	0	0.70291	0	0.01	0.24	0	0	0	0	0	0	0	0	0	0.22938	0	0	0			0	0	0	0
ROUND HERRING	ETRUMEUS TERES	1.10807	0		0	0	0.04738	0.01	0	0	0	0	0.01	0	0	0	0	0	0	0	0	0	0	0	0	0	0.31145	0	0.40775	0.17613	0.14536	0	0	0	0	0	0	0	0	0	0	0	0			0	0	0	0
CHUB MACKEREL	SCOMBER JAPONICUS	0.48	0		0	0	0	0	0	0	0.05	0	0	0	0.05	0	0	0	0	0	0	0	0	0	0	0	0	0	0	0	0	0	0	0	0	0	0	0	0.32	0	0.06	0	0			0	0	0	0
CUNNER	TAUTOGOLABRUS ADSPERSUS	0.32145	0		0	0	0	0	0	0	0	0	0	0	0	0	0	0	0	0	0	0	0	0	0.01	0	0.31145	0	0	0	0	0	0	0	0	0	0	0	0	0	0	0	0			0	0	0	0
ROUGH SCAD	TRACHURUS LATHAMI	0.3	0		0.01	0	0	0	0	0	0	0	0	0	0	0	0	0	0	0	0	0	0	0	0	0	0	0	0	0	0	0	0	0	0	0	0	0	0	0	0	0.28	0.01			0	0	0	0
CONGER EEL	CONGER OCEANICUS	0.3	0		0	0	0	0	0.3	0	0	0	0	0	0	0	0	0	0	0	0	0	0	0	0	0	0	0	0	0	0	0	0	0	0	0	0	0	0	0	0	0	0			0	0	0	0
NORTHERN SENNET	SPHYRAENA BOREALIS	0.3	0		0	0	0	0	0	0	0	0	0	0	0	0	0	0	0	0	0	0	0	0	0	0	0.18	0	0.05	0.04	0	0	0	0	0	0	0	0	0	0.03	0	0	0			0	0	0	0
HOGCHOKER	TRINECTES MACULATUS	0.22	0		0	0	0	0	0	0	0	0	0	0	0	0	0	0	0	0.11	0	0	0	0	0	0.11	0	0	0	0	0	0	0	0	0	0	0	0	0	0	0	0	0			0	0	0	0
HARVESTFISH	PEPRILUS ALEPIDOTUS	0.13	0		0	0	0	0	0	0	0	0	0	0	0	0	0	0	0	0	0	0	0	0	0	0	0.13	0	0	0	0	0	0	0	0	0	0	0	0	0	0	0	0			0	0	0	0
BLUE RUNNER	CARANX CRYSOS	0.05	0		0	0	0	0	0	0	0	0	0	0	0	0	0	0	0	0	0	0	0	0	0	0	0	0	0	0	0	0	0	0	0	0	0.05	0	0	0	0	0	0			0	0	0	0
GULF STREAM FLOUNDER	CITHARICHTHYS ARCTIFRONS	0.04	0		0	0	0	0	0	0	0	0	0	0	0	0	0	0	0	0	0	0	0	0	0	0	0	0	0	0	0	0	0	0	0	0	0	0	0	0	0.04	0	0			0	0	0	0
BIGEYE SCAD	SELAR CRUMENOPTHALMUS	0.04	0		0	0	0	0	0	0	0	0	0	0	0	0	0	0	0	0	0	0	0	0	0	0	0	0	0	0	0	0	0	0	0	0	0	0.04	0	0	0	0	0			0	0	0	0
DWARF GOATFISH	UPENEUS PARVUS	0.02	0		0	0	0	0	0	0	0.02	0	0	0	0	0	0	0	0	0	0	0	0	0	0	0	0	0	0	0	0	0	0	0	0	0	0	0	0	0	0	0	0			0	0	0	0
RED CORNETFISH	FISTULARIA VILLOSA	0.02	0		0	0	0	0	0	0	0	0	0	0	0	0	0	0	0	0	0	0	0	0	0	0	0	0	0	0	0	0	0	0	0	0	0	0.02	0	0	0	0	0			0	0	0	0
LINED SEAHORSE	HIPPOCAMPUS ERECTUS	0.02	0		0	0	0	0	0	0	0	0	0	0	0	0	0.01	0	0	0	0	0	0	0.01	0	0	0	0	0	0	0	0	0	0	0	0	0	0	0	0	0	0	0			0	0	0	0
NAKED GOBY	GOBIOSOMA BOSCI	0.01	0		0	0	0	0	0	0	0	0	0	0	0	0	0	0	0	0.01	0	0	0	0	0	0	0	0	0	0	0	0	0	0	0	0	0	0	0	0	0	0	0			0	0	0	0
BIGEYE	PRIACANTHUS ARENATUS	0.01	0		0	0	0	0	0	0	0	0	0	0	0	0	0	0	0	0	0	0	0	0	0	0	0	0	0	0	0.01	0	0	0	0	0	0	0	0	0	0	0	0			0	0	0	0
BLUESPOTTED CORNETFISH	FISTULARIA TABACARIA	0.01	0		0.01	0	0	0	0	0	0	0	0	0	0	0	0	0	0	0	0	0	0	0	0	0	0	0	0	0	0	0	0	0	0	0	0	0	0	0	0	0	0			0	0	0	0
[truncated: 26 more columns]
