# Supplementary material for: A potential tool for marine biogeography: eDNA-dominant fish species differ among coastal habitats and by season concordant with gear-based assessments
Source: PLoS One. 2024 Nov 11;19(11):e0313170. doi: 10.1371/journal.pone.0313170 (PMC11554088; doi:10.1371/journal.pone.0313170)
Supplement: S5 Table — (XLSX) [file pone.0313170.s005.xlsx]

## Sheet: S5 NJOTS JAN20 COPIES,READS
TABLE S5. NJOTS JAN 2020 eDNA COPIES, READS
Data from Stoeckle et al 2022b. Environmental DNA, edn3.376											COPIES																				READS
MISEQ 2022JUN 30-712405956, 96 LIBRARIES							SITE NUMBER
							SITE OR SERIES NAME
							COLLECTION DATE
							PRIMER NAME
							NOTES
							OSTRICH COPIES ADDED
		READS			COPIES					LIBRARY	641-600-AFAR-2022may	642-600-AFAR-2022may	643-600-AFAR-2022may	644-600-AFAR-2022may	645-600-AFAR-2022may	646-600-AFAR-2022may	647-600-AFAR-2022may	648-600-AFAR-2022may	649-600-AFAR-2022may	650-600-AFAR-2022may	651-600-AFAR-2022may	652-600-AFAR-2022may	653-600-AFAR-2022may	656-600-AFAR-2022may	657-600-AFAR-2022may	658-600-AFAR-2022may	659-600-AFAR-2022may	660-600-AFAR-2022may			641-600-AFAR-2022may	642-600-AFAR-2022may	643-600-AFAR-2022may	644-600-AFAR-2022may	645-600-AFAR-2022may	646-600-AFAR-2022may	647-600-AFAR-2022may	648-600-AFAR-2022may	649-600-AFAR-2022may	650-600-AFAR-2022may	651-600-AFAR-2022may	652-600-AFAR-2022may	653-600-AFAR-2022may	656-600-AFAR-2022may	657-600-AFAR-2022may	658-600-AFAR-2022may	659-600-AFAR-2022may	660-600-AFAR-2022may
	READS	1528706			34505.7					FISH COPIES/PCR	1789.01	821.096	515.099	1043.19	1661.65	179.72	11595.1	1016.81	1830.35	1034.27	583.104	604.932	89.6096	2171.93	3405.59	5379.23	283.863	501.154		FISH READS	134422	80230	44288	38029	78719	28305	274745	98457	97982	67390	38133	38136	10944	76256	154853	206820	27245	33752
	SEA=NJOTS SEASONAL eDDS									FISH COPIES/L	17890.1	8210.96	5150.99	10431.9	16616.5	1797.2	115951	10168.1	18303.5	10342.7	5831.04	6049.32	896.096	21719.3	34055.9	53792.3	2838.63	5011.54
	SEA WIN	90.6117			92.5349					SEA WINTER	94.7559	69.552	91.8821	93.9622	79.4523	94.7272	98.9892	93.0852	91.1186	83.5508	93.0077	89.0779	84.7088	85.7967	97.0912	90.2396	92.267	63.8683		SEA WINTER	95.1913	68.447	92.183	93.8731	78.6354	95.9406	99.0074	91.7924	91.6515	83.3952	91.5454	88.5174	89.9945	86.0221	97.1502	90.3912	91.7636	64.6954
	SEA SHARE	5.56248			4.4865					SEA SHARED	1.92326	23.0094	0.892823	1.21344	12.128	0	0.223066	1.70753	7.88946	6.80747	2.5097	6.52563	3.49474	6.05235	1.42275	8.67855	1.04894	28.13		SEA SHARED	1.41272	23.7056	1.37283	2.07473	12.3172	0	0.211105	2.2426	7.47076	6.81852	3.80248	6.40864	5.21747	5.66513	1.26636	8.55623	1.60029	27.9746
	SEA SUM	0.835282			0.661249					SEA SUMMER	0.508784	1.53889	0.918765	1.03746	4.62777	0	0.218304	2.16317	0	1.01659	0.762044	0.687327	0	0.857188	0.147575	0.0701552	1.49576	3.17096		SEA SUMMER	0.725328	1.58793	0.564487	0.654763	4.51733	0	0.212197	1.88915	0	0.960083	0.702803	1.12492	0	0.862883	0.18792	0.0647906	1.35805	3.62941
	TER=JAN NJOTS, E RIVER, RARITAN eDDS
	TER SHARED	54.2202			52.3714					TER SHARED	67.1621	80.8487	35.4064	53.8622	78.803	12.7221	38.2674	43.5236	65.4255	68.4095	39.5455	70.7831	38.5988	67.3382	22.0783	75.3879	24.6234	62.1441		TER SHARED	68.1235	78.9543	36.5042	54.0798	76.2129	18.0922	38.2515	40.7122	65.7121	66.2784	43.149	68.573	43.7683	66.7869	21.3635	75.5145	33.4337	62.7489
	TER JAN TRAWL	42.0414			44.7421					TER TRAWL	29.5171	11.7126	57.3686	41.3135	14.2849	82.0051	60.9951	51.2692	33.5826	21.9488	55.9719	24.8205	49.6047	24.5524	76.4356	23.5303	68.6925	29.8541		TER TRAWL	28.4805	13.1983	57.0516	41.868	16.2388	77.8484	61.0184	53.3228	33.4102	23.9353	52.1989	26.3531	51.4437	24.9213	77.0531	23.4329	59.9303	29.9212
	TER ER	0.0218485			0.0127234					TER ER	0	0	0	0	0.264213	0	0	0	0	0	0	0	0	0	0	0	0	0		TER ER	0	0	0	0	0.424294	0	0	0	0	0	0	0	0	0	0	0	0	0
	TER RARITIN	0.532607			0.427087					TER RARITIN	0.804408	1.41252	0.918765	0.367653	1.71247	1.11048	0.0394537	0.704117	0	0.992621	1.10782	0.428169	1.6736	1.3616	0.343711	0.0523641	1.31484	0.395801		TER RARITIN	0.709705	1.74997	0.564487	0.115701	1.54346	1.57923	0.041129	0.635811	0	0.535688	0.826056	0.760436	0.292398	1.37956	0.451396	0.0531863	0.359699	0.391088
										TER SHARED ABSOLUTE	1201.54	663.846	182.378	561.884	1309.43	22.8642	4437.14	442.55	1197.52	707.54	230.592	428.189	34.5882	1462.54	751.896	4055.29	69.8968	311.438		RARITAN NUMBER	91573	63345	16167	20566	59994	5121	105094	40084	64386	44665	16454	26151	4790	50929	33082	156179	9109	21179
										TER TRAWL ABSOLUTE	528.063	96.1717	295.505	430.977	237.366	147.38	7072.44	521.308	614.679	227.01	326.374	150.147	44.4506	533.262	2603.08	1265.75	194.993	149.615		ER NUMBER	38284	10589	25267	15922	12783	22035	167645	52500	32736	16130	19905	10050	5630	19004	119319	48464	16328	10099
										TER ER ABSOLUTE	0	0	0	0	4.39031	0	0	0	0	0	0	0	0	0	0	0	0	0
										TER RARITAN ABSOLUTE	14.3909	11.5981	4.73255	3.83531	28.4554	1.99576	4.57469	7.1595	0	10.2664	6.45974	2.59013	1.49971	29.573	11.7054	2.81679	3.73234	1.98357
SEQ NAME		READS	LOG READS	DETECT	COPIES		COPIES PER LITER	LOG COPIES/LITER	COPIES/PCR	LOG COPIES/DETECT/LITER
>1.00 MENHADEN, RIVER HERRINGS		379834	5.57959	18	9426.44	27.3185	5236.91	3.71908	261.846	4.02011	199.462	164.711	161.811	520.058	384.612	22.8642	4254.29	409.628	163.837	549.531	190.625	167.034	25.303	1188.81	471.679	360.62	44.8129	146.756			16026	14618	13448	17959	17356	5121	100800	35241	8124	34817	12494	9686	3097	41773	20781	13909	5436	9148
>1.00 Striped bass Morone saxatilis	ACTATGCTTAGCCTTAAACATAGACAGTTGTTTACCCCCACTGTCCGCCCGGGCACTACGAGCATTAGCTTGAAACCCAAAGGACTTGGCGGTGCTTTAGACCCAC	362663	5.5595	17	7064.81	20.4743	3924.9	3.59383	196.245	3.91968	967.667	310.205	15.9676	29.1673	698.244	0	151.176	15.5595	889.276	87.6011	25.3322	221.679	6.15356	141.373	231.764	3227.83	22.1064	23.7073			73648	29708	2111	1818	31762	0	3573	2635	48942	5253	2510	14021	1122	4820	10340	124574	3237	2589
>1.00 Windowpane flounder Scophthalmos aquosus	ACTATGCTTAGCCCTAAACATCGATTTAATACCCCATTAAATCCGCCTGGGGACTACGAACGTATGTTTAAAACCCCAAGGACTTGGCGGTGCTTTATATCCAC	191028	5.2811	18	5141.73	14.9011	2856.52	3.45584	142.826	3.75687	55.9061	47.0915	8.62297	15.8351	125.294	5.88012	3288.2	248.152	289.197	96.979	21.4163	8.11873	8.65996	231.558	77.7894	474.071	15.3932	123.562			3959	5592	1140	987	6366	1317	78219	25675	15067	6719	2122	909	1579	8297	3835	18315	2254	8676
>1.00 Atlantic herring Clupea harengus	ACTATGCCCCGCCGTAAACTTAGATATATTAGTACAACAAATATCCGCCCGGGAACTACGAGCGCCAGCTTAAAACCCAAAGGACTTGGCGGTGCTTCAGACCCCC	218046	5.33855	17	4801.8	13.916	2667.67	3.42613	133.383	3.75199	390.012	14.0283	66.3123	353.673	37.2388	24.5518	1494.9	194.383	206.418	82.1246	266.024	115.367	8.23218	116.556	814.124	563.318	54.5411	0			28915	2437	5314	12633	2833	5499	35371	18884	11089	5619	15466	7524	1501	4124	35739	21487	3611	0
>1.00 Red White or Spotted hake sp Urophycis sp	ACTATGTGTGGTCCTCAACATCGATAATTATTGTACTTAAATTATCCGCCCGGGAACTACGAGCATTAGCTTAAAACCCAAAGGACTTGGCGGTGCTTTAGACCCCC	130134	5.11439	18	2594.33	7.51855	1441.29	3.15875	72.0647	3.45978	77.5929	15.3652	46.653	53.7016	59.4786	27.9576	93.3301	28.9972	86.6335	10.724	36.2647	23.2656	4.15174	59.7431	1707.94	169.854	81.2393	11.4406			5173	1307	3969	2004	2601	3920	2272	2841	4503	1275	2163	1436	757	2077	79530	6509	7200	597
>1.00 Winter or Yellowtail flounder Pseudopleuronectes americanus or Pleuronectes ferrugineus	ACTATGCTTAGCCCTAAACATCGATTGCACCATACACTCCATATCCGCCCGGGAATTATGAACGTCAGTTTAAAACCCAAAGGACTTGGCGGTGCTTAACATCCAC	62360	4.79491	8	2298.22	6.6604	1276.79	3.10612	63.8394	3.75933	0	10.84	0	0	6.79578	0	2074.56	42.7983	7.58311	33.2166	0	0	0	110.529	0	0	0	11.894			0	836	0	0	517	0	48910	4539	633	2212	0	0	0	4031	0	0	0	682
>1.00 SUMMER FLOUNDER PARALICHTHYS DENTATUS	ACTATGCTTAGCCCTAAACATCGATTGTATAATACACTCAATATCCGCCCGGGGATTACAAACGTTAGTTTAAAACCCAAAGGACTTGGCGGTGCTTAACATCCAC	69725	4.84339	16	1283.46	3.71956	713.033	2.85311	35.6517	3.20529	28.7933	180.985	4.59892	10.5728	185.647	0	0	7.38707	144.405	55.9736	10.6274	32.3438	1.21755	102.839	38.8012	464.183	2.34244	12.7426			1562	18783	608	659	8902	0	0	1251	7320	3869	1053	1951	222	3397	1562	17613	343	630
>1.00 American eel Anguilla rostrata	ACTATGCTCAACCTTAAACAACGATGACAACATACAAATATCATCCGCCAGGGGACTACGAGCGTTAGCTTAAAACCCAAAGGACTTGGCGGTGCCTCAAACCCAC	31653	4.50041	6	340.84	0.987778	189.355	2.27728	9.46777	3.05543	0	7.77599	173.917	0	2.93125	88.99	0	0	0	0	0	0	23.4067	0	0	0	43.8192	0			0	231	14844	0	223	11299	0	0	0	0	0	0	1793	0	0	0	3263	0
>1.00 Bay anchovy Anchoa mitchilli	ACTATGCCTAGCCGTAAACTTTTATGCTAATGTACAACTAGCATCCGCCAGGGAACTACAAGCACCAGCTTAAAACCCAAAGGACTTGGCGGTGCCTCAGACCCCC	15309	4.18495	15	264.638	0.76694	147.021	2.16738	7.35105	2.54759	5.614	7.9443	0	2.08567	15.8789	0	25.8647	9.9752	0	14.4342	4.00673	7.13185	1.91408	28.6133	9.65176	2.65616	0.635123	128.232			337	236	0	130	794	0	580	957	0	726	397	493	349	923	399	83	93	8812
>1.00 American butterfish Peprilus triacanthus	ACTATGCTTAGCCGTAAACATTGATAGAGATTTACACCTTCTATCCGCCTGGGAACTACGAGCATTAGCTTAAAACCCAAAGGACTTGGCGGTACTTTAGATCCCC	9469	3.9763	14	261.657	0.758302	145.365	2.16246	7.26826	2.57264	4.55262	1.07069	0	7.76815	5.62705	0	121.451	6.97723	24.8469	3.96594	2.66965	3.39614	0	14.8765	3.2309	58.5062	0	2.71834			237	186	0	298	243	0	2873	561	1444	305	154	181	0	475	215	2153	0	144
>1.00 Silver hake Merluccius bilinearis	ACTATGTGTGGCTGTTAACATCGAGGGCCCGATACTCTGACCCTCCGCCCGGGGACTACGAGCACTAGCTTAAAACCCAAAGGACTTGGCGGTGCTTTACCCCCCA	9308	3.96886	18	165.671	0.480126	92.0394	1.96397	4.60197	2.265	5.46256	14.8098	7.83887	8.38147	29.2251	3.57508	6.22192	4.63242	7.40795	10.2494	7.18128	4.45511	7.69449	26.8782	2.62708	11.7893	5.77226	1.46855			396	1482	622	252	1483	314	146	679	366	539	432	273	241	880	114	393	653	43
>1.00 Sturgeon sp Acipenser sp	ACTATGCTCAGTCATAAACTTTGGTGATAAATTACACATATTGCCCGCCAGGGTACTACGAGCGCTAGCTTAAAACCCAAAGGACTTGGCGGTGCCCCAGACCCAC	7689	3.88587	12	106.116	0.307532	58.9535	1.77051	2.94767	2.24763	4.22848	1.04353	8.19675	4.73856	4.2872	0	0.94643	11.9743	0	34.3768	0	0	0.564899	26.944	6.91062	0	0	1.90465			580	31	824	87	219	0	26	1460	0	2935	0	0	103	916	300	0	0	208
>1.00 Smallmouth flounder Etropus microstomus	ACTATGCTTAGCCCTAAACATAGAATAAACTTTACTTAATATACTCCGCCCGGGTATTACGAGCATCAGCTTAAAACCCAAAGGACTTGGCGGTGCTTTACATCCAC	4411	3.64454	13	95.8311	0.277725	53.2395	1.72623	2.66197	2.16859	10.072	2.5432	0	2.63318	1.00319	0	9.90252	0.767641	8.74647	6.29198	0	0.919944	0	10.3541	5.84417	34.5264	2.22635	0			618	340	0	40	13	0	245	130	432	136	0	103	0	438	269	1321	326	0
>1.00 Weakfish Cynoscion regalis	ACTATGCTTAGCCTTAAACATTGACAACAACATACACCTGTTGTCCGCCTGGGTACTACGAGCATTAGCTTAAAACCCAAAGGACTTGGCGGTGCTTTAGACCCAC	5127	3.70986	13	94.4194	0.273634	52.4552	1.71979	2.62276	2.16215	8.77944	0.155423	0	4.76483	1.02528	1.4957	12.6336	3.16175	0	13.8622	3.70395	12.7851	0	24.8017	4.93685	0	0	2.31346			737	27	0	164	78	335	312	492	0	640	367	940	0	777	120	0	0	138
>1.00 ATLANTIC SILVERSIDE MENIDIA MENIDIA	ACTATGCCTAGCCGTAAACTTTGGTGATAAAACACACATATCACCCGCCCGGGTACTACGAGCATTAGCTTAAAACCCAAAGGACTTGGCGGTGCTTTAGATCCAC	4017	3.6039	11	76.3605	0.221298	42.4225	1.6276	2.12113	2.14251	10.1187	8.62782	0	0	9.07344	1.99576	0	0	0	7.07415	2.01623	0	1.49971	23.3951	9.48131	1.44071	1.63766	0			368	888	0	0	437	447	0	0	0	292	47	0	32	845	551	67	43	0
>1.00 Atlantic or northern sand lance Ammodytes americanus or dubius	ACTATGCCTAGCCCTAAACATCGATAGCGCACTACATCTGCTATCCGCCTGGGAACTACGAGCACCAGCTTGAAACCCAAAGGACTTGGCGGTGCTTTAGATCCAC	4319	3.63538	11	73.3276	0.212508	40.7375	1.60999	2.03688	2.1249	6.33576	5.28986	2.50369	1.10701	9.61293	0	1.86408	0	0	12.1797	0	0.919944	0	28.8177	1.35763	0	3.3392	0			436	376	331	69	668	0	36	0	0	791	0	103	0	1193	33	0	283	0
>1.00 Scup Stenotomus chrysops	ACTATGCTTAGCCATAAACATTGACAGTCTACTACATTTTCTGTCCGCCCGGGAACTACGAGCATTAGCTTAAAACCCAAAGGACTTGGCGGTGCTTTAGACCCAC	4484	3.65167	12	69.2479	0.200685	38.471	1.58513	1.92355	2.06226	2.91521	6.56853	0	3.11449	10.4976	0	8.49191	6.42866	0	5.15192	0	1.56773	0	9.56066	1.05192	1.05365	0	12.8456			303	666	0	70	370	0	164	887	0	419	0	139	0	370	70	49	0	977
>1.00 Silver perch Bardiella chrysoura (nibea93)	ACTATGCTTAGCCCTAAACATTGACAACAAGATACAACTGTTGTCCGCCTGGACACTACGAGCACCAGCTTGAAAGCCAAAGGACTTGGCGGTGCCTTAGACCCAC	4094	3.61215	15	56.1938	0.162854	31.2188	1.49442	1.56094	1.87463	3.60204	3.98855	1.87587	0.834269	3.94339	0	4.45265	5.64477	2.0008	1.985	0	1.35066	0.8117	8.99781	1.36454	1.63423	0	13.7075			420	562	248	52	300	0	105	807	62	236	0	35	148	261	63	76	0	719
>1.00 Atlantic mackerel Scomber scombrus	ACTATGCCTAGCCGTAAACATTGATAGAATTATACACCCTTCTATCCGCCTGGATATTACGAGCATTAGCTTGAAACCCAAAGGACTTGGCGGTACTTTAGATCCCC	2572	3.41027	10	52.3978	0.151853	29.1099	1.46404	1.4555	2.02034	1.7091	1.01888	12.0684	13.5588	0	2.40977	0	0	0	0	2.5788	2.0067	0	0	12.526	2.76923	1.7522	0			35	177	579	588	0	53	0	0	0	0	158	52	0	0	698	99	133	0
>1.00 Northern kingfish Menticirrhus saxatilis	ACTATGCTTAGTCCTAAACATTGACAACAACACACGCCTGTTGTCCGCCTGGGGACTACGAGCACCAGCTTAAAACCCAAAGGACTTGGCGGTGCTTTAGATCCAC	2269	3.35583	11	37.0768	0.107451	20.5982	1.31383	1.02991	1.82874	1.84449	1.77872	0	0	4.56154	0	4.57469	7.1595	0	3.19225	3.22232	1.20575	0	6.17792	0	1.37608	0	1.98357			253	309	0	0	235	0	113	626	0	69	147	135	0	207	0	43	0	132
>1.00 Striped sea robin Prionotus evolans	ACTATGCTTAGCCCTAAACATTGGCAGCACACCACATATGCTGCCCGCCTGGGAAGTAAGAGCACCAGCTTGAAACCCAAAGGACTTGGCGGTGCTTTAGATCCCC	1227	3.08884	6	36.0306	0.104419	20.017	1.3014	1.00085	2.07955	0	3.04888	0	0	0	0	23.9915	0.847971	0	1.73267	0	0	0	1.59413	0	0	0	4.81546			0	200	0	0	0	0	556	35	0	206	0	0	0	89	0	0	0	141
>1.00 Southern kingfish Menticirrhus americanus (nibea95)	ACTATGCTTAGTCGTAAACATTGACAACAACACACACCTGTTGTCCGCCTGGGAACTACGAGCGCCAGCTTAAAACCCAAAGGACTTGGCGGTGCTTTAGATCCAC	1576	3.19756	11	31.8691	0.0923589	17.7051	1.2481	0.885253	1.76301	1.51377	3.09693	0	1.78084	7.24044	0	2.40248	6.44458	0	2.17013	0	0	0	1.97479	1.74983	1.34408	2.15122	0			31	92	0	111	356	0	66	266	0	159	0	0	0	65	73	42	315	0
>1.00 Black sea bass Centropristis striata	ACTATGCTCAGCCCTAAACATTGGTAGCGCATCACAGCCGCTACCCGCCTGGGTACTACGAGCACCAGCTTAAAACCCAAAGGACTTGGCGGTGCTTTAGACCCCC	1337	3.12613	3	31.7636	0.0920531	17.6464	1.24666	0.882322	2.32584	0	0	0	0	25.0502	0	5.80923	0	0	0	0	0	0	0.904142	0	0	0	0			0	0	0	0	1180	0	141	0	0	0	0	0	0	16	0	0	0	0
>1.00 Northern sea robin Prionotus carolinus	ACTATGCTTAGCCCCAAACATTGATAGCACACCACATATGCTATCCGCCCGGGAAGTAAGTGCACGAGCTTGAAACCCAAAGGACTTGGCGGTGCTTTAGATCCCC	1047	3.01995	4	19.9928		11.1071	1.0456	0.555356	1.99984	0	0	0	2.09199	14.2541	0	2.58448	0	0	0	0	0	0	0	0	0	0	1.06221			0	0	0	24	836	0	71	0	0	0	0	0	0	0	0	0	0	116
>1.00 Black drum or Spot Pogonias cromis or Leiostomus xanthurus	ACTATGCTTAGCCCTAAACATTGACAACAACATACACCTGTTGTCCGCCTGGGAACTACGAGCATCAGCTTGAAACCCAAAGGACTTGGCGGTGCTTTAGATCCAC	1292	3.11126	8	18.3117		10.1732	1.00746	0.508658	1.66067	2.42773	1.19157	4.73255	3.83531	0	0	0	0	0	0	1.22119	1.38438	0	0	2.22406	0	1.29489	0			333	207	250	44	0	0	0	0	0	0	121	155	0	0	148	0	34	0
>1.00 Bluefish Pomatomus saltatrix	ACTATGCTTAGCCGTAAACATTGATAGAATAGTACATCCCATCTATCCGCCGGGGTACTACGAGCACCAGCTTGAAACCCAAAGGACTTGGCGGTACTTTAGATCCCC	564	2.75128	2	15.6202		8.67788	0.938414	0.433894	2.19369	0	0	0	0	14.8204	0	0	0	0	0	0	0	0	0	0	0	0.799787	0			0	0	0	0	543	0	0	0	0	0	0	0	0	0	0	0	21	0
>1.00 Inshore lizardfish Synodus foetens	ACTATGCTCGGCCGTAAACTTAGATAACTAATTATAATATTTATCCGCCAGGGTACTACGAGCATAAGCTTAAAACCCAAAGGACTTGGCGGTGCTTCAGACCCTC	252	2.4014	4	5.76247		3.20137	0.505336	0.160069	1.45958	0	0.656228	0	0	0	0	1.85646	0	0	0	0	0	0	2.71496	0.534825	0	0	0			0	114	0	0	0	0	51	0	0	0	0	0	0	74	13	0	0	0
>1.00 Northern puffer Sphoeroides maculatus	ACTATGCTTAGCCCTAAACAATGATACTTACATACATCCACCATCCGCCCGGGTACTACGAGCATTAGCTTAAAACCCAAAGGACTTGGCGGTGCTTTAAAACCAT	499	2.6981	4	5.72892		3.18274	0.502801	0.159137	1.45704	0	1.4391	0	0	0	0	0	1.98667	0	0	0.888141	0	0	1.41501	0	0	0	0			0	250	0	0	0	0	0	82	0	0	88	0	0	79	0	0	0	0
>1.00 Silver anchovy Engraulis eurystole	ACTATGCCTAGCCGTAAACTTTAATGCTAATGTACAACTAGCATCCGCCAGGGAACTACGAGCACCAGCTTAAAACCCAAAGGACTTGGCGGTGCCTCAGACCCCC	416	2.61909	4	5.12277		2.84598	0.454232	0.142299	1.40847	0	0.7656	0	0	0	0	0	0	0	0	1.15055	0	0	2.13147	0	1.07515	0	0			0	133	0	0	0	0	0	0	0	0	114	0	0	119	0	50	0	0
>1.00 Striped cusk eel Ophidon marginatum	ACTATGCTAAGCCTTAAACATAGACATACTCTGTCCGCCAGGGTATTACGAGCATCAGCTTAAAACCCAAAGGACTTGGCGGTACTTTACACCCAC	400	2.60206	3	4.62233		2.56796	0.409589	0.128398	1.48877	0	0	0	0	0	0	0	1.93682	0	0	1.50145	0	0	0	0	1.18407	0	0			0	0	0	0	0	0	0	328	0	0	35	0	0	0	0	37	0	0
>1.00 TAUTOG TAUTOGA ONITIS	ACTATGCCTAGCCGTAAACATCGATAGTGCATTACGTTAACTATCCGCCCGGGTACTACGAGCATGAGCTTAAAACCCAAAGGACTTGGCGGTGCTTTAGATCCAC	334	2.52375	1	4.39031		2.43906	0.387222	0.121953	1.94352	0	0	0	0	4.39031	0	0	0	0	0	0	0	0	0	0	0	0	0			0	0	0	0	334	0	0	0	0	0	0	0	0	0	0	0	0	0
>1.00 Broad striped anchovy Anchoa hepsetus	ACTATGCCCAGCCGTAAACTTTAATGCTAATGTACAACTAGCATCCGCCAGGGGACTACGAGCACCAGCTTAAAACCCAAAGGACTTGGCGGTGCCTCAGACCCCC	200	2.30103	4	4.28647		2.38137	0.376827	0.119069	1.33107	0.400977	0	0	0	0.473207	0	1.44984	1.96245	0	0	0	0	0	0	0	0	0	0			55	0	0	0	36	0	28	81	0	0	0	0	0	0	0	0	0	0
>1.00 ATLANTIC MOONFISH SELENE SETAPINNIS	ACTATGCTTAGCCTTAAACATTGATCGTTTACCACATCAAACATCCGCCTGGGGATTACGAACACTAGTTTAAAACCCAAAGGACTTGGCGGTGCTTAACATCCAC	392	2.59329	1	3.37274		1.87374	0.27271	0.0936872	1.82901	0	3.37274	0	0	0	0	0	0	0	0	0	0	0	0	0	0	0	0			0	392	0	0	0	0	0	0	0	0	0	0	0	0	0	0	0	0
>1.00 American conger Conger oceanicus	ACTATGCTTAACTGTAAACAAAGATGATAATACACAAACATCATCCGCCAGGGGATTACGAGCAAAGTTTAAAACCCAAAGGACTTGGCGGTGCCTCAAACCCAC	209	2.32015	2	3.31918		1.84399	0.265759	0.0921996	1.52103	0	0	0	0	0	0	1.86408	0	0	1.45511	0	0	0	0	0	0	0	0			0	0	0	0	0	0	36	0	0	173	0	0	0	0	0	0	0	0
>1.00 Northern sennet Sphyraena borealis (Sphyraena95)	ACTATGCTCAGCCCTAAACATTGATTGGACTCTACAACCCCAATCCGCCTGGGAATTACGAACATAAGTTTAAAACCCAAAGGACTTGGCGGTGCTTTATATCCCC	34	1.53148	1	2.96365		1.64647	0.216555	0.0823237	1.77286	0	0	0	2.96365	0	0	0	0	0	0	0	0	0	0	0	0	0	0			0	0	0	34	0	0	0	0	0	0	0	0	0	0	0	0	0	0
>1.00 Mahi mahi Coryphaena hippurus	ACTATGCTTAGCCCTAAACATTGACTGTTTATTACATAAACATCCGCCTGGGAACTACGAACATTAGTTTAAAACCCAAAGGACTTGGCGGTGCTTAATATCCAC	265	2.42325	1	2.67452		1.48584	0.171973	0.0742921	1.72828	0	0	0	0	0	0	0	0	0	0	2.67452	0	0	0	0	0	0	0			0	0	0	0	0	0	0	0	0	0	265	0	0	0	0	0	0	0
>1.00 Sea lamprey Petromyzon marinus	GCTATGCCTGCCATAAATAAACAACCGTCGCCAGGGCACTACGAACAATCGTTTAAAACCCAAAGAACTTGACGGCACCCTAAACCCAC	42	1.62325	1	1.82105		1.01169	0.00504817	0.0505846	1.56135	0	0	0	0	0	0	1.82105	0	0	0	0	0	0	0	0	0	0	0			0	0	0	0	0	0	42	0	0	0	0	0	0	0	0	0	0	0
>1.00 Spotted sea trout Cynoscion nebulosus edited 2ndbaseTtoC	ACTATGCTTAGCCTTAAACATTGACAACAAAATACACCTGTTGTCCGCCTGGGTACTACGAGCATCAGCTTAAAACCCAAAGGACTTGGCGGTGCTTTAGATCCAC	50	1.69897	1	1.68311		0.935064	-0.0291589	0.0467532	1.52714	0	1.68311	0	0	0	0	0	0	0	0	0	0	0	0	0	0	0	0			0	50	0	0	0	0	0	0	0	0	0	0	0	0	0	0	0	0
>1.00 Cutlassfish98 Trichiurus sp98	ACTATGCTTAGCCGTAAACATTGATAGAACACTACAACCTCTATCCGCCCGACTACTACGAGCACGAAGCTTAAAAACCAAAGGACTTGGCGGTTCATCAGATCCCT	19	1.27875	2	0.838121		0.465623	-0.331966	0.0232812	0.923307	0	0	0	0	0	0	0.466019	0	0	0	0	0	0	0.372102	0	0	0	0			0	0	0	0	0	0	9	0	0	0	0	0	0	10	0	0	0	0
>1.00 Hogchoker trinectes maculatus	ACTATGCTTAGCCGTAAACATTGATTATACCAATACACAATAATCCGCCCGGGAATTACGAACAAAAGTTTAAAACCCAAAGGACTTGGCGGTGCTTAACATCCAC	6	0.778151	1	0.522997		0.290554	-0.536773	0.0145277	1.01953	0	0	0	0.522997	0	0	0	0	0	0	0	0	0	0	0	0	0	0			0	0	0	6	0	0	0	0	0	0	0	0	0	0	0	0	0	0
>1.00 Crested blenny Hypleurochilus geminatus refseq not full length	ACTATGCTTAGCCTTAAACTTAGATAATACTATTACACCCATTATCCGCCCGGGTACTACGAGCACTAGCTTAAAACCCAAAGGACTTGGCGGTGCTTAATAACCCC	34	1.53148	1	0.446918		0.248288	-0.605045	0.0124144	0.951257	0	0	0	0	0.446918	0	0	0	0	0	0	0	0	0	0	0	0	0			0	0	0	0	34	0	0	0	0	0	0	0	0	0	0	0	0	0
MERGED ASVS
>1.00 Atlantic menhaden LS16 or river herrings Clupeidae sp	ACTATGCCCCGCCGTAAACTTAGATATTCCAGTACAACAAATATCCGCCAGGGGACTACGAGCGCCAGCTTAAAACCCAAAGGACTTGGCGGTGCTTCAGACCCCC	368685	5.56666	18	9201.63		5112.02	3.70859	255.601	4.00962	199.462	148.499	161.811	510.577	363.753	22.8642	4173.82	376.817	163.837	533.398	188.516	165.016	13.8154	1176.83	471.679	360.62	25.5142	144.805			16026	13411	13448	17368	16714	5121	98875	32595	8124	33817	12285	9460	2519	41561	20781	13909	3736	8935
>1.00 Atlantic menhaden Brevoortia tyrannus LS17	ACTATGCCCCGCCGTAAACTTAGATATTCCAGTACAATAAATATCCGCCAGGGGACTACGAGCGCCAGCTTAAAACCCAAAGGACTTGGCGGTGCTTCAGACCCCC	11149	4.04724	12	224.811		124.895	2.09655	6.24475	2.57367	0	16.2127	0	9.48179	20.8595	0	80.4683	32.8112	0	16.1331	2.10934	2.01852	11.4877	11.9799	0	0	19.2987	1.95043			0	1207	0	591	642	0	1925	2646	0	1000	209	226	578	212	0	0	1700	213
>1.00 MENHADEN, RIVER HERRINGS		379834	9.61389	30	9426.44		5236.91	5.80514	261.846	6.58329	199.462	164.711	161.811	520.058	384.612	22.8642	4254.29	409.628	163.837	549.531	190.625	167.034	25.303	1188.81	471.679	360.62	44.8129	146.756			16026	14618	13448	17959	17356	5121	100800	35241	8124	34817	12494	9686	3097	41773	20781	13909	5436	9148
