# Supplementary material for: A potential tool for marine biogeography: eDNA-dominant fish species differ among coastal habitats and by season concordant with gear-based assessments
Source: PLoS One. 2024 Nov 11;19(11):e0313170. doi: 10.1371/journal.pone.0313170 (PMC11554088; doi:10.1371/journal.pone.0313170)
Supplement: S6 Table — (XLSX) [file pone.0313170.s006.xlsx]

## Sheet: S6 JAN20 INDIV eDNA VS WT
TABLE S6. NJOTS JAN 2020 eDNA COPIES VS WT INDIV SPECIES
NAME	SCIENTIFIC NAME	JAN20 WT	DETECTIONS		SEQ NAME	SEQ	READS	LOG READS	COPIES	COPIES PER LITER		JAN20 WT	JAN 20 COPIES PER LITER		LOG JAN20 WT	LOG JAN20 EDNA COPIES/L
ATLANTIC HERRING	CLUPEA HARENGUS	302.62	21		>1.00 Atlantic herring Clupea harengus	ACTATGCCCCGCCGTAAACTTAGATATATTAGTACAACAAATATCCGCCCGGGAACTACGAGCGCCAGCTTAAAACCCAAAGGACTTGGCGGTGCTTCAGACCCCC	218046	5.33855	4801.8	2667.67		302.62	2667.67		2.4809	3.42613
MENHADEN, RIVER HERRINGS		211.7			>1.00 MENHADEN, RIVER HERRINGS		379834	5.57959	9426.44	5236.91		211.7	5236.91		2.32572	3.71908
STRIPED BASS	MORONE SAXATILIS	197.53	15		>1.00 Striped bass Morone saxatilis	ACTATGCTTAGCCTTAAACATAGACAGTTGTTTACCCCCACTGTCCGCCCGGGCACTACGAGCATTAGCTTGAAACCCAAAGGACTTGGCGGTGCTTTAGACCCAC	362663	5.5595	7064.81	3924.9		197.53	3924.9		2.29563	3.59383
WINDOWPANE	SCOPHTHALMUS AQUOSUS	153.78	30		>1.00 Windowpane flounder Scophthalmos aquosus	ACTATGCTTAGCCCTAAACATCGATTTAATACCCCATTAAATCCGCCTGGGGACTACGAACGTATGTTTAAAACCCCAAGGACTTGGCGGTGCTTTATATCCAC	191028	5.2811	5141.73	2856.52		153.78	2856.52		2.1869	3.45584
SUMMER FLOUNDER	PARALICHTHYS DENTATUS	35.95	22		>1.00 SUMMER FLOUNDER PARALICHTHYS DENTATUS	ACTATGCTTAGCCCTAAACATCGATTGTATAATACACTCAATATCCGCCCGGGGATTACAAACGTTAGTTTAAAACCCAAAGGACTTGGCGGTGCTTAACATCCAC	69725	4.84339	1283.46	713.033		35.95	713.033		1.5557	2.85311
SILVER HAKE	MERLUCCIUS BILINEARIS	29.29	25		>1.00 Silver hake Merluccius bilinearis	ACTATGTGTGGCTGTTAACATCGAGGGCCCGATACTCTGACCCTCCGCCCGGGGACTACGAGCACTAGCTTAAAACCCAAAGGACTTGGCGGTGCTTTACCCCCCA	9308	3.96886	165.671	92.0394		29.29	92.0394		1.46672	1.96397
UROPHYCIS HAKES		40.82			>1.00 Red White or Spotted hake sp Urophycis sp	ACTATGTGTGGTCCTCAACATCGATAATTATTGTACTTAAATTATCCGCCCGGGAACTACGAGCATTAGCTTAAAACCCAAAGGACTTGGCGGTGCTTTAGACCCCC	130134	5.11439	2594.33	1441.29		40.82	1441.29		1.61087	3.15875
WINTER FLOUNDER	PSEUDOPLEURONECTES AMERICANUS	20.33	16		>1.00 Winter or Yellowtail flounder Pseudopleuronectes americanus or Pleuronectes ferrugineus	ACTATGCTTAGCCCTAAACATCGATTGCACCATACACTCCATATCCGCCCGGGAATTATGAACGTCAGTTTAAAACCCAAAGGACTTGGCGGTGCTTAACATCCAC	62360	4.79491	2298.22	1276.79		20.33	1276.79		1.30814	3.10612
ATLANTIC STURGEON	ACIPENSER OXYRHYNCHUS	17.73	4		>1.00 Sturgeon sp Acipenser sp	ACTATGCTCAGTCATAAACTTTGGTGATAAATTACACATATTGCCCGCCAGGGTACTACGAGCGCTAGCTTAAAACCCAAAGGACTTGGCGGTGCCCCAGACCCAC	7689	3.88587	106.116	58.9535		17.73	58.9535		1.24871	1.77051
BUTTERFISH	PEPRILUS TRIACANTHUS	7.41	20		>1.00 American butterfish Peprilus triacanthus	ACTATGCTTAGCCGTAAACATTGATAGAGATTTACACCTTCTATCCGCCTGGGAACTACGAGCATTAGCTTAAAACCCAAAGGACTTGGCGGTACTTTAGATCCCC	9469	3.9763	261.657	145.365		7.41	145.365		0.869818	2.16246
AMERICAN SAND LANCE	AMMODYTES AMERICANUS	4.87	10		>1.00 Atlantic or northern sand lance Ammodytes americanus or dubius	ACTATGCCTAGCCCTAAACATCGATAGCGCACTACATCTGCTATCCGCCTGGGAACTACGAGCACCAGCTTGAAACCCAAAGGACTTGGCGGTGCTTTAGATCCAC	4319	3.63538	73.3276	40.7375		4.87	40.7375		0.687529	1.60999
ATLANTIC MACKEREL	SCOMBER SCOMBRUS	3.67	11		>1.00 Atlantic mackerel Scomber scombrus	ACTATGCCTAGCCGTAAACATTGATAGAATTATACACCCTTCTATCCGCCTGGATATTACGAGCATTAGCTTGAAACCCAAAGGACTTGGCGGTACTTTAGATCCCC	2572	3.41027	52.3978	29.1099		3.67	29.1099		0.564666	1.46404
ATLANTIC SILVERSIDE	MENIDIA MENIDIA	1.91	13		>1.00 ATLANTIC SILVERSIDE MENIDIA MENIDIA	ACTATGCCTAGCCGTAAACTTTGGTGATAAAACACACATATCACCCGCCCGGGTACTACGAGCATTAGCTTAAAACCCAAAGGACTTGGCGGTGCTTTAGATCCAC	4017	3.6039	76.3605	42.4225		1.91	42.4225		0.281033	1.6276
SMALLMOUTH FLOUNDER	ETROPUS MICROSTOMUS	1.2	17		>1.00 Smallmouth flounder Etropus microstomus	ACTATGCTTAGCCCTAAACATAGAATAAACTTTACTTAATATACTCCGCCCGGGTATTACGAGCATCAGCTTAAAACCCAAAGGACTTGGCGGTGCTTTACATCCAC	4411	3.64454	95.8311	53.2395		1.2	53.2395		0.0791812	1.72623
BLACK DRUM	POGONIAS CROMIS	0.7	4		>1.00 Black drum or Spot Pogonias cromis or Leiostomus xanthurus	ACTATGCTTAGCCCTAAACATTGACAACAACATACACCTGTTGTCCGCCTGGGAACTACGAGCATCAGCTTGAAACCCAAAGGACTTGGCGGTGCTTTAGATCCAC	1292	3.11126	18.3117	10.1732		0.7	10.1732		-0.154902	1.00746
BAY ANCHOVY	ANCHOA MITCHILLI	0.3	7		>1.00 Bay anchovy Anchoa mitchilli	ACTATGCCTAGCCGTAAACTTTTATGCTAATGTACAACTAGCATCCGCCAGGGAACTACAAGCACCAGCTTAAAACCCAAAGGACTTGGCGGTGCCTCAGACCCCC	15309	4.18495	264.638	147.021		0.3	147.021		-0.522879	2.16738
SPOTTED SEATROUT	CYNOSCION NEBULOSUS	0.3	1		>1.00 Spotted sea trout Cynoscion nebulosus	ACTATGCTTAGCCTTAAACATTGACAACAAAATACACCTGTTGTCCGCCTGGGTACTACGAGCATCAGCTTAAAACCCAAAGGACTTGGCGGTGCTTTAGATCCAC	50	1.69897	1.68311	0.935064		0.3	0.935064		-0.522879	-0.0291589
AMERICAN EEL	ANGUILLA ROSTRATA	0.25	1		>1.00 American eel Anguilla rostrata	ACTATGCTCAACCTTAAACAACGATGACAACATACAAATATCATCCGCCAGGGGACTACGAGCGTTAGCTTAAAACCCAAAGGACTTGGCGGTGCCTCAAACCCAC	31653	4.50041	340.84	189.355		0.25	189.355		-0.60206	2.27728
WEAKFISH	CYNOSCION REGALIS	0.15	5		>1.00 Weakfish Cynoscion regalis	ACTATGCTTAGCCTTAAACATTGACAACAACATACACCTGTTGTCCGCCTGGGTACTACGAGCATTAGCTTAAAACCCAAAGGACTTGGCGGTGCTTTAGACCCAC	5127	3.70986	94.4194	52.4552		0.15	52.4552		-0.823909	1.71979
STRIPED SEAROBIN	PRIONOTUS EVOLANS	0.08	3		>1.00 Striped sea robin Prionotus evolans	ACTATGCTTAGCCCTAAACATTGGCAGCACACCACATATGCTGCCCGCCTGGGAAGTAAGAGCACCAGCTTGAAACCCAAAGGACTTGGCGGTGCTTTAGATCCCC	1227	3.08884	36.0306	20.017		0.08	20.017		-1.09691	1.3014
SILVER PERCH	BAIRDIELLA CHRYSURA	0.06	2		>1.00 Silver perch Bardiella chrysoura	ACTATGCTTAGCCCTAAACATTGACAACAAGATACAACTGTTGTCCGCCTGGACACTACGAGCACCAGCTTGAAAGCCAAAGGACTTGGCGGTGCCTTAGACCCAC	4094	3.61215	56.1938	31.2188		0.06	31.2188		-1.22185	1.49442
NORTHERN KINGFISH	MENTICIRRHUS SAXATILIS	0.06	1		>1.00 Northern kingfish Menticirrhus saxatilis	ACTATGCTTAGTCCTAAACATTGACAACAACACACGCCTGTTGTCCGCCTGGGGACTACGAGCACCAGCTTAAAACCCAAAGGACTTGGCGGTGCTTTAGATCCAC	2269	3.35583	37.0768	20.5982		0.06	20.5982		-1.22185	1.31383
BLACK SEA BASS	CENTROPRISTIS STRIATA	0.04	2		>1.00 Black sea bass Centropristis striata	ACTATGCTCAGCCCTAAACATTGGTAGCGCATCACAGCCGCTACCCGCCTGGGTACTACGAGCACCAGCTTAAAACCCAAAGGACTTGGCGGTGCTTTAGACCCCC	1337	3.12613	31.7636	17.6464		0.04	17.6464		-1.39794	1.24666
NORTHERN SEAROBIN	PRIONOTUS CAROLINUS	0.04	3		>1.00 Northern sea robin Prionotus carolinus	ACTATGCTTAGCCCCAAACATTGATAGCACACCACATATGCTATCCGCCCGGGAAGTAAGTGCACGAGCTTGAAACCCAAAGGACTTGGCGGTGCTTTAGATCCCC	1047	3.01995	19.9928	11.1071		0.04	11.1071		-1.39794	1.0456
SEA LAMPREY	PETROMYZON MARINUS	0.03	3		>1.00 Sea lamprey Petromyzon marinus	GCTATGCCTGCCATAAATAAACAACCGTCGCCAGGGCACTACGAACAATCGTTTAAAACCCAAAGAACTTGACGGCACCCTAAACCCAC	42	1.62325	1.82105	1.01169		0.03	1.01169		-1.52288	0.00504817
STRIPED CUSK EEL	OPHIDION MARGINATUM	0.02	1		>1.00 Striped cusk eel Ophidon marginatum	ACTATGCTAAGCCTTAAACATAGACATACTCTGTCCGCCAGGGTATTACGAGCATCAGCTTAAAACCCAAAGGACTTGGCGGTACTTTACACCCAC	400	2.60206	4.62233	2.56796		0.02	2.56796		-1.69897	0.409589
SOUTHERN KINGFISH	MENTICIRRHUS AMERICANUS	0.02	1		>1.00 Southern kingfish Menticirrhus americanus (nibea95)	ACTATGCTTAGTCGTAAACATTGACAACAACACACACCTGTTGTCCGCCTGGGAACTACGAGCGCCAGCTTAAAACCCAAAGGACTTGGCGGTGCTTTAGATCCAC	1576	3.19756	31.8691	17.7051		0.02	17.7051		-1.69897	1.2481
SCUP	STENOTOMUS CHRYSOPS	0.02	1		>1.00 Scup Stenotomus chrysops	ACTATGCTTAGCCATAAACATTGACAGTCTACTACATTTTCTGTCCGCCCGGGAACTACGAGCATTAGCTTAAAACCCAAAGGACTTGGCGGTGCTTTAGACCCAC	4484	3.65167	69.2479	38.471		0.02	38.471		-1.69897	1.58513
NOT FOUND BY EDNA					NOT FOUND IN TRAWL
GOOSEFISH	LOPHIUS AMERICANUS	4.97	2		>1.00 Bluefish Pomatomus saltatrix	ACTATGCTTAGCCGTAAACATTGATAGAATAGTACATCCCATCTATCCGCCGGGGTACTACGAGCACCAGCTTGAAACCCAAAGGACTTGGCGGTACTTTAGATCCCC	564	2.75128	15.6202	8.67788
ATLANTIC COD	GADUS MORHUA	0.67	1		>1.00 Inshore lizardfish Synodus foetens	ACTATGCTCGGCCGTAAACTTAGATAACTAATTATAATATTTATCCGCCAGGGTACTACGAGCATAAGCTTAAAACCCAAAGGACTTGGCGGTGCTTCAGACCCTC	252	2.4014	5.76247	3.20137
NORTHERN PIPEFISH	SYNGNATHUS FUSCUS	0.02	2		>1.00 Northern puffer Sphoeroides maculatus	ACTATGCTTAGCCCTAAACAATGATACTTACATACATCCACCATCCGCCCGGGTACTACGAGCATTAGCTTAAAACCCAAAGGACTTGGCGGTGCTTTAAAACCAT	499	2.6981	5.72892	3.18274
BANDED DRUM	LARIMUS FASCIATUS	0.02	1		>1.00 Silver anchovy Engraulis eurystole	ACTATGCCTAGCCGTAAACTTTAATGCTAATGTACAACTAGCATCCGCCAGGGAACTACGAGCACCAGCTTAAAACCCAAAGGACTTGGCGGTGCCTCAGACCCCC	416	2.61909	5.12277	2.84598
					>1.00 TAUTOG TAUTOGA ONITIS	ACTATGCCTAGCCGTAAACATCGATAGTGCATTACGTTAACTATCCGCCCGGGTACTACGAGCATGAGCTTAAAACCCAAAGGACTTGGCGGTGCTTTAGATCCAC	334	2.52375	4.39031	2.43906
					>1.00 Broad striped anchovy Anchoa hepsetus	ACTATGCCCAGCCGTAAACTTTAATGCTAATGTACAACTAGCATCCGCCAGGGGACTACGAGCACCAGCTTAAAACCCAAAGGACTTGGCGGTGCCTCAGACCCCC	200	2.30103	4.28647	2.38137
					>1.00 ATLANTIC MOONFISH SELENE SETAPINNIS	ACTATGCTTAGCCTTAAACATTGATCGTTTACCACATCAAACATCCGCCTGGGGATTACGAACACTAGTTTAAAACCCAAAGGACTTGGCGGTGCTTAACATCCAC	392	2.59329	3.37274	1.87374
					>1.00 American conger Conger oceanicus	ACTATGCTTAACTGTAAACAAAGATGATAATACACAAACATCATCCGCCAGGGGATTACGAGCAAAGTTTAAAACCCAAAGGACTTGGCGGTGCCTCAAACCCAC	209	2.32015	3.31918	1.84399
					>1.00 Northern sennet Sphyraena borealis (Sphyraena95)	ACTATGCTCAGCCCTAAACATTGATTGGACTCTACAACCCCAATCCGCCTGGGAATTACGAACATAAGTTTAAAACCCAAAGGACTTGGCGGTGCTTTATATCCCC	34	1.53148	2.96365	1.64647
					>1.00 Mahi mahi Coryphaena hippurus	ACTATGCTTAGCCCTAAACATTGACTGTTTATTACATAAACATCCGCCTGGGAACTACGAACATTAGTTTAAAACCCAAAGGACTTGGCGGTGCTTAATATCCAC	265	2.42325	2.67452	1.48584
					>1.00 Cutlassfish98 Trichiurus sp98	ACTATGCTTAGCCGTAAACATTGATAGAACACTACAACCTCTATCCGCCCGACTACTACGAGCACGAAGCTTAAAAACCAAAGGACTTGGCGGTTCATCAGATCCCT	19	1.27875	0.838121	0.465623
					>1.00 Hogchoker trinectes maculatus	ACTATGCTTAGCCGTAAACATTGATTATACCAATACACAATAATCCGCCCGGGAATTACGAACAAAAGTTTAAAACCCAAAGGACTTGGCGGTGCTTAACATCCAC	6	0.778151	0.522997	0.290554
					>1.00 Crested blenny Hypleurochilus geminatus refseq not full length	ACTATGCTTAGCCTTAAACTTAGATAATACTATTACACCCATTATCCGCCCGGGTACTACGAGCACTAGCTTAAAACCCAAAGGACTTGGCGGTGCTTAATAACCCC	34	1.53148	0.446918	0.248288
MERGE TO MATCH EDNA IDS
ATLANTIC MENHADEN	BREVOORTIA TYRANNUS	17.72	7
BLUEBACK HERRING	ALOSA AESTIVALIS	122.78	22
ALEWIFE	ALOSA PSEUDOHARENGUS	66.67	17
AMERICAN SHAD	ALOSA SAPIDISSIMA	4.53	10
MENHADEN, RIVER HERRINGS		211.7
SPOTTED HAKE	UROPHYCIS REGIUS	25.73	28
RED HAKE	UROPHYCIS CHUSS	15.09	14
UROPHYCIS HAKES		40.82
