# Supplementary material for: A potential tool for marine biogeography: eDNA-dominant fish species differ among coastal habitats and by season concordant with gear-based assessments
Source: PLoS One. 2024 Nov 11;19(11):e0313170. doi: 10.1371/journal.pone.0313170 (PMC11554088; doi:10.1371/journal.pone.0313170)
Supplement: S7 Table — (XLSX) [file pone.0313170.s007.xlsx]

## Sheet: S7 NJOTS eDNA 2019aug
TABLE S7. NJOTS AUG 2019 eDNA READS
AUGUST 2019 eDNA READS BY SAMPLE				MiSeq run-#samples		2019 oct-96	2019 oct-96	2019 oct-96	2019 oct-96	2019 oct-96	2019 oct-96	2019 oct-96	2019 oct-96	2019 oct-96	2019 oct-96	2019 oct-96	2019 oct-96	2019 oct-96	2019 oct-96	2019 oct-96	2019 oct-96	2019 oct-96	2019 oct-96	2019 oct-96	2019 oct-96
Data from ICES J 2021, 78: 293-304				collection date		2019-08-16	2019-08-16	2019-08-16	2019-08-16	2019-08-16	2019-08-16	2019-08-17	2019-08-17	2019-08-17	2019-08-17	2019-08-18	2019-08-18	2019-08-18	2019-08-18	2019-08-19	2019-08-19	2019-08-19	2019-08-19	2019-08-19	2019-08-19
				libraries		NJ086BAFAR-Toct2019 NJ086BAFS-Toct2019	NJ086SAFAR-Toct2019 NJ086SAFS-Toct2019	NJ088BAFAR-Toct2019 NJ088BAFS-Toct2019	NJ088SAFAR-Toct2019 NJ088SAFS-Toct2019	NJ090BAFAR-Toct2019 NJ090BAFS-Toct2019	NJ090SAFAR-Toct2019 NJ090SAFS-Toct2019	NJ094BAFAR-Toct2019 NJ094BAFS-Toct2019	NJ094SAFAR-Toct2019 NJ094SAFS-Toct2019	NJ096BAFAR-Toct2019 NJ096BAFS-Toct2019	NJ096SAFAR-Toct2019 NJ096SAFS-Toct2019	NJ098BAFAR-Toct2019 NJ098BAFS-Toct2019	NJ098SAFAR-Toct2019 NJ098SAFS-Toct2019	NJ100BAFAR-Toct2019 NJ100BAFS-Toct2019	NJ100SAFAR-Toct2019 NJ100SAFS-Toct2019	NJ104BAFAR-Toct2019 NJ104BAFS-Toct2019	NJ104SAFAR-Toct2019 NJ104SAFS-Toct2019	NJ105BAFAR-Toct2019 NJ105BAFS-Toct2019	NJ105SAFAR-Toct2019 NJ105SAFS-Toct2019	NJ107BAFAR-Toct2019 NJ107BAFS-Toct2019	NJ107SAFAR-Toct2019 NJ107SAFS-Toct2019
				stratum		24	24	25	25	26	26	22	22	18	18	20	20	20	20	13	13	14	14	14	14
				block		5	5	19	19	5	5	33	33	43	43	50	50	5	5	13	13	15	15	8	8
				surface/bottom		B	S	B	S	B	S	B	S	B	S	B	S	B	S	B	S	B	S	B	S
				stratum depth		10	10	20	20	30	30	20	20	10	10	30	30	30	30	20	20	30	30	30	30
				fish reads		85527	111530	229069	47345	139470	144951	179024	371667	266911	254559	316222	268029	219990	194192	163100	200676	209125	294969	187224	230194
		SEA=NJOTS SEASONAL eDDS	SEA SHARED	13.7774		13.0392	11.7708	4.6008	4.50523	26.263	14.7277	20.1811	5.10107	34.135	18.653	11.5583	18.3667	7.23487	5.38488	18.485	37.7379	14.7467	3.17423	3.88572	5.4971
			SEA WINTER	5.82606		3.2668	5.66933	1.04903	0.81318	31.4928	8.74364	9.3211	1.93507	5.57602	3.39293	2.15703	6.50079	11.2632	3.92189	17.7296	5.27318	7.64662	1.52355	2.33303	1.20724
			SEA SUMMER	75.6013		81.9776	68.1198	93.7787	92.9771	39.6343	73.3434	66.5442	90.6069	58.6027	76.8851	82.919	73.6704	74.7057	87.0046	55.1729	51.1332	69.9715	87.1627	79.7259	85.6968
				#species		20	25	22	17	18	15	21	21	25	23	20	18	22	17	22	24	17	20	20	17
ASV NAME	CATEGORY	SEQ LENGTH	SEQ	READS	DETECTIONS
1.00_Northern_sea_robin_Prionotus_carolinus	1	106	ACTATGCTTAGCCCCAAACATTGATAGCACACCACATATGCTATCCGCCCGGGAAGTAAGTGCACGAGCTTGAAACCCAAAGGACTTGGCGGTGCTTTAGATCCCC	1209948	20	33161	43931	47789	2019	17653	53688	15955	273282	7806	5207	2463	5352	107224	101728	38007	60661	108421	235358	39827	10416
1.00_Summer_flounder_Paralichthys_dentatus	1	106	ACTATGCTTAGCCCTAAACATCGATTGTATAATACACTCAATATCCGCCCGGGGATTACAAACGTTAGTTTAAAACCCAAAGGACTTGGCGGTGCTTAACATCCAC	341983	20	10904	12224	7875	530	32930	16997	10941	7977	8329	8141	29192	33463	12132	7420	27606	73182	30839	7734	1995	1572
1.00_Broad_striped_anchovy_Anchoa_hepsetus	1	106	ACTATGCCCAGCCGTAAACTTTAATGCTAATGTACAACTAGCATCCGCCAGGGGACTACGAGCACCAGCTTAAAACCCAAAGGACTTGGCGGTGCCTCAGACCCCC	330135	14	0	0	0	0	0	0	49581	23164	68766	48490	23729	29140	5399	5926	6534	6194	10808	3222	25138	24044
1.00_Black_sea_bass_Centropristis_striata	1	106	ACTATGCTCAGCCCTAAACATTGGTAGCGCATCACAGCCGCTACCCGCCTGGGTACTACGAGCACCAGCTTAAAACCCAAAGGACTTGGCGGTGCTTTAGACCCCC	312800	20	27454	23937	121480	6688	8934	17602	3368	2686	721	603	37570	5808	19640	25430	2174	3299	2027	2162	510	707
1.00_Northern_kingfish_Menticirrhus_saxatilis	1	106	ACTATGCTTAGTCCTAAACATTGACAACAACACACGCCTGTTGTCCGCCTGGGGACTACGAGCACCAGCTTAAAACCCAAAGGACTTGGCGGTGCTTTAGATCCAC	312033	18	0	513	488	0	369	538	16347	6934	41406	65380	25296	66462	14113	19526	14068	5311	6520	4832	21327	2603
1.00_Black_drum_or_Spot_Pogonias_cromis_or_Leiostomus_xanthurus	1	106	ACTATGCTTAGCCCTAAACATTGACAACAACATACACCTGTTGTCCGCCTGGGAACTACGAGCATCAGCTTGAAACCCAAAGGACTTGGCGGTGCTTTAGATCCAC	300975	16	342	692	0	0	0	0	15350	15622	6214	3990	2938	18377	2227	1237	9082	7623	757	1398	57720	157406
1.00_Southern_kingfish_Menticirrhus_americanus_(nibea95)	1	106	ACTATGCTTAGTCGTAAACATTGACAACAACACACACCTGTTGTCCGCCTGGGAACTACGAGCGCCAGCTTAAAACCCAAAGGACTTGGCGGTGCTTTAGATCCAC	261565	14	0	0	0	0	0	0	13610	12041	28681	70588	18836	59624	13151	13440	6255	4718	13567	2996	2883	1175
1.00_Bay_anchovy_Anchoa_mitchilli	1	106	ACTATGCCTAGCCGTAAACTTTTATGCTAATGTACAACTAGCATCCGCCAGGGAACTACAAGCACCAGCTTAAAACCCAAAGGACTTGGCGGTGCCTCAGACCCCC	224789	19	248	904	2664	1603	3699	4351	25188	10982	82781	39342	7358	15765	3784	3037	2543	2549	0	1629	5280	11082
1.00_Bluefish_Pomatomus_saltatrix	1	108	ACTATGCTTAGCCGTAAACATTGATAGAATAGTACATCCCATCTATCCGCCGGGGTACTACGAGCACCAGCTTGAAACCCAAAGGACTTGGCGGTACTTTAGATCCCC	207010	20	893	752	681	799	282	412	3052	2364	2823	1460	151376	5012	1866	1669	11724	13713	1597	4702	915	918
1.00_Scup_Stenotomus_chrysops	1	106	ACTATGCTTAGCCATAAACATTGACAGTCTACTACATTTTCTGTCCGCCCGGGAACTACGAGCATTAGCTTAAAACCCAAAGGACTTGGCGGTGCTTTAGACCCAC	175602	15	8263	6149	44380	34514	28040	34072	1867	663	0	0	0	7683	725	0	2143	1093	2631	2433	946	0
1.00_Windowpane_flounder_Scophthalmos_aquosus	1	104	ACTATGCTTAGCCCTAAACATCGATTTAATACCCCATTAAATCCGCCTGGGGACTACGAACGTATGTTTAAAACCCCAAGGACTTGGCGGTGCTTTATATCCAC	170220	20	1095	2080	1148	264	43312	11898	15806	6724	12786	5300	6450	17198	21970	6485	5823	4525	2252	839	2829	1436
1.00_Striped_sea_robin_Prionotus_evolans	1	106	ACTATGCTTAGCCCTAAACATTGGCAGCACACCACATATGCTGCCCGCCTGGGAAGTAAGAGCACCAGCTTGAAACCCAAAGGACTTGGCGGTGCTTTAGATCCCC	80380	18	770	6696	357	81	475	1301	617	916	161	0	425	0	12673	5655	9647	5433	4686	17590	9353	3544
1.00_Silver_anchovy_Engraulis_eurystole	1	106	ACTATGCCTAGCCGTAAACTTTAATGCTAATGTACAACTAGCATCCGCCAGGGAACTACGAGCACCAGCTTAAAACCCAAAGGACTTGGCGGTGCCTCAGACCCCC	30180	2	0	0	0	0	0	0	0	0	0	0	0	0	0	0	0	0	0	0	16405	13775
1.00_Atlantic_menhaden_LS16_or_river_herrings_Clupeidae_sp	1	106	ACTATGCCCCGCCGTAAACTTAGATATTCCAGTACAACAAATATCCGCCAGGGGACTACGAGCGCCAGCTTAAAACCCAAAGGACTTGGCGGTGCTTCAGACCCCC	29043	13	322	1632	197	0	0	0	396	0	688	1284	0	0	302	0	11288	2332	7011	2086	805	700
1.00_Atlantic_menhaden_Brevoortia_tyrannus_LS17	1	106	ACTATGCCCCGCCGTAAACTTAGATATTCCAGTACAATAAATATCCGCCAGGGGACTACGAGCGCCAGCTTAAAACCCAAAGGACTTGGCGGTGCTTCAGACCCCC	28950	13	496	1260	181	0	0	0	417	152	945	1955	0	0	0	0	11143	3225	6230	1569	734	643
1.00_Weakfish_Cynoscion_regalis	1	106	ACTATGCTTAGCCTTAAACATTGACAACAACATACACCTGTTGTCCGCCTGGGTACTACGAGCATTAGCTTAAAACCCAAAGGACTTGGCGGTGCTTTAGACCCAC	28327	8	0	0	0	0	0	0	3640	6483	2329	822	3663	0	0	626	0	0	8745	2019	0	0
1.00_Atlantic_croaker_(nibea98)	1	106	ACTATGCTTAGCCCTAAACATTGACAACAATATACACCTGTTGTCCGCCTGGGAACTACGAGCATCAGCTTAAAACCCAAAGGACTTGGCGGTGCTTTAGACCCAC	10567	9	62	0	40	29	0	0	0	0	0	0	4983	1605	745	540	1228	1335	0	0	0	0
1.00_Red_White_or_Spotted_hake_sp_Urophycis_sp	1	107	ACTATGTGTGGTCCTCAACATCGATAATTATTGTACTTAAATTATCCGCCCGGGAACTACGAGCATTAGCTTAAAACCCAAAGGACTTGGCGGTGCTTTAGACCCCC	9478	17	692	1351	858	104	573	664	68	131	79	47	236	226	1959	829	663	500	498	0	0	0
1.00_Tautog_Tautoga_onitis	1	106	ACTATGCCTAGCCGTAAACATCGATAGTGCATTACGTTAACTATCCGCCCGGGTACTACGAGCATGAGCTTAAAACCCAAAGGACTTGGCGGTGCTTTAGATCCAC	8689	4	0	5657	0	0	0	0	0	0	0	0	0	0	0	0	0	924	1559	549	0	0
1.00_Smallmouth_flounder_Etropus_microstomus	1	107	ACTATGCTTAGCCCTAAACATAGAATAAACTTTACTTAATATACTCCGCCCGGGTATTACGAGCATCAGCTTAAAACCCAAAGGACTTGGCGGTGCTTTACATCCAC	8322	17	264	245	183	109	1306	1168	382	494	358	264	871	690	212	292	1418	0	0	37	0	29
1.00_Northern_pipefish_Syngnathus_fuscus	1	104	ACTATGCATAACTGTAAACACAGATAGCAACTTACTCGCAATCCGCCAGGGAACTACAAGCACTGGCTTGAAACCCAAAGGACTTGGCGGTGCTTTAGACCCAC	3995	7	0	0	0	0	0	0	1131	0	192	590	204	430	153	0	0	0	0	1295	0	0
1.00_Atlantic_chub_mackerel_Scomber_colias	1	107	ACTATGCCTAGCCGTAAACATTGATAGAATTATACACCTCTCTATCCGCCCGGATATTACGAGCATTAGCTTGAAACCCAAAGGACTTGGCGGTACTTTAGATCCCC	3693	6	0	172	0	0	0	0	0	0	0	0	0	0	0	0	0	120	977	2237	94	93
1.00_Northern_puffer_Sphoeroides_maculatus	1	106	ACTATGCTTAGCCCTAAACAATGATACTTACATACATCCACCATCCGCCCGGGTACTACGAGCATTAGCTTAAAACCCAAAGGACTTGGCGGTGCTTTAAAACCAT	3616	13	125	221	59	56	530	1508	0	139	100	111	173	0	45	0	267	0	0	282	0	0
1.00_Atlantic_moonfish_Selene_setapinnis	1	106	ACTATGCTTAGCCTTAAACATTGATCGTTTACCACATCAAACATCCGCCTGGGGATTACGAACACTAGTTTAAAACCCAAAGGACTTGGCGGTGCTTAACATCCAC	2448	6	0	0	25	0	0	0	876	592	50	0	0	0	0	0	640	0	0	0	265	0
shortfinger anchovy	1	106	ACTATGCCCGGCCGTAAACTTTTATGCTAATGTACAACTAGCATCCGCCAGGGAACTACAAGCACCAGCTTAAAACCCAAAGGACTTGGCGGTGCCTCAGACCCCC	2380	4	0	0	0	0	0	0	0	0	837	331	0	1116	0	0	0	0	0	0	96	0
1.00_Rough_scad_Trachurus_lathami	1	106	ACTATGCTTAGCCTTAAACATTGATTATTTATTACATCAAACATCCGCCCGGGAATTACGAACATTAGTTTAAAACCCAAAGGACTTGGCGGTGCTTAACATCCAC	2319	2	0	0	0	0	0	0	0	0	0	0	0	0	0	0	486	1833	0	0	0	0
1.00_American_butterfish_Peprilus_triacanthus	1	106	ACTATGCTTAGCCGTAAACATTGATAGAGATTTACACCTTCTATCCGCCTGGGAACTACGAGCATTAGCTTAAAACCCAAAGGACTTGGCGGTACTTTAGATCCCC	1980	11	189	0	19	17	38	112	0	185	385	51	135	0	547	302	0	0	0	0	0	0
1.00_Fourspot_flounder_Hippoglossina_oblonga	1	106	ACTATGCTTAGCCCTAAACATCGATTGTAAAATACACTCAAAATCCGCCCGGGTATTACGAACATTAGTTTAAAACCCAAAGGACTTGGCGGTGCTTAACATCCAC	1920	8	73	0	0	0	17	0	0	58	0	0	282	66	990	50	0	384	0	0	0	0
1.00_Grey_triggerfish_Balistes_capriscus	1	106	ACTATGCCTAGCCTTAAACATCGATGGCCACTTACTTAAACCATCCGCCAGGGAACTACGAGCATTAGCTTAAAACCCAAAGGACTTGGCGGTGCTTTAGATCCAC	1681	4	0	0	340	171	593	577	0	0	0	0	0	0	0	0	0	0	0	0	0	0
1.00_Thread_herring_Opisthonema_oglinum	1	106	ACTATGCCCTGCCGTAAACTTAGATATTTCAATACAATAAATATCCGCCCGGGGACTACGAGCGCCAGCTTAAAACCCAAAGGACTTGGCGGTGCTTCAGACCCCC	1670	7	0	0	0	0	0	0	354	0	235	457	0	12	0	0	239	313	0	0	60	0
1.00_Mummichog_Fundulus_heteroclitus	1	105	ACTATGCACAGCCGTAAACTTTGATAAGAATATACAACATTATCCGCCTGGGTACTACGAGCGTAAGCTTAAAACCCAAAGGACTTGGCGGTGCTTTAGATCCAC	994	1	0	994	0	0	0	0	0	0	0	0	0	0	0	0	0	0	0	0	0	0
beardfish100 polymixia lowei	1	106	ACTATGTATAGCCTTAAACCTTGATAGAATAACACAACCCCTATCCGCCCGGGAACTACGAGCACCAGCTTAAAACCCAAAGGACTTGGCGGTGCTTTAGACCCCC	991	1	0	991	0	0	0	0	0	0	0	0	0	0	0	0	0	0	0	0	0	0
yellowtail amberjack seriola lalandi99	1	106	ACTATGCTTAGCCCTGAACATTGATCGTTTATTACACCAAACATCCGCCCGGGAATTACGAACACCAGTTTAAAACCCAAAGGACTTGGCGGTGCTTAACATCCAC	982	4	0	0	173	173	584	0	0	0	0	0	0	0	52	0	0	0	0	0	0	0
1.00_Tuna_sp_Thunnus_sp	1	106	ACTATGCCTAGCCGTAAACATTGATAGAATTTTACACCCTCTATCCGCCTGGGTACTACGAGCATTAGCTTGAAACCCAAAGGACTTGGCGGTACTTTAGATCCCC	626	1	0	0	0	0	0	0	0	0	0	0	0	0	0	0	0	626	0	0	0	0
1.00_Sheepshead_minnow_Cyprindon_variegatus	1	106	ACTATGCACAGCCCTAAACTTCGATAATATCTTACAACTATTATCCGCCCGGGAACTACGAGCATTAGCTTAAAACCCAAAGGACTTGGCGGTGCTTTAGATCCCT	556	1	0	556	0	0	0	0	0	0	0	0	0	0	0	0	0	0	0	0	0	0
1.00_Silver_hake_Merluccius_bilinearis	1	106	ACTATGTGTGGCTGTTAACATCGAGGGCCCGATACTCTGACCCTCCGCCCGGGGACTACGAGCACTAGCTTAAAACCCAAAGGACTTGGCGGTGCTTTACCCCCCA	555	2	0	0	0	0	0	0	0	0	0	0	0	0	0	0	122	433	0	0	0	0
1.00_Spanish_mackerel_Scomberomorus_maculatus	1	106	ACTATGCCTAGCCGTAAACATTGATAGAATTATACGCCCTCTATCCGCCCGGGTACTACGAGCATCAGCTTGAAACCCAAAGGACTTGGCGGTACTTTAGATCCCC	350	1	0	0	0	0	0	0	0	0	0	0	0	0	0	0	0	350	0	0	0	0
1.00_Red_eye_round_herring_Etrumeus_teres	1	106	ACTATGCTCAGCCGTAAACTTAGATATGATTTTACAACAAATATCCGCCCGGGGACTACGAGCATCAGCTTAAAACCCAAAGGACTTGGCGGTGCTTCAGACCCTC	271	5	0	0	0	0	0	0	78	0	74	26	42	0	0	0	0	0	0	0	0	51
1.00_Striped_burrfish_Chilomycterus_schoepfi	1	105	ACTATGCCTAGCCCTAAACATTGACAGTAAATTCACCAACTGTTCGCCCGGGAACTACGAGCACCAGCTTAAAACCCAAAGGACTTGGCGGTGCTTTAGACCCAC	250	2	0	0	79	171	0	0	0	0	0	0	0	0	0	0	0	0	0	0	0	0
1.00_Northern_sennet_Sphyraena_borealis_(Sphyraena95)	1	106	ACTATGCTCAGCCCTAAACATTGATTGGACTCTACAACCCCAATCCGCCTGGGAATTACGAACATAAGTTTAAAACCCAAAGGACTTGGCGGTGCTTTATATCCCC	234	2	0	0	0	0	0	0	0	0	138	96	0	0	0	0	0	0	0	0	0	0
ophidion marginatum 96	1	98	ACTATGCTAAGCCTTAAACACAGACAAATGCTCTGTCCGCCAGGGTATTACGAGCATCAGCTTAAAACCCAAAGGACTTGGCGGTACTTTACACCCAC	211	2	0	0	0	0	130	0	0	0	0	0	0	0	81	0	0	0	0	0	0	0
1.00_Little_tunny_or_skipjack_tuna_Euthynnus_alletteratus_or_Katsuwonus_pelamis	1	106	ACTATGCCTAGCCGTAAACATTGATAGAATTCTACACCCTCTATCCGCCTGGGTACTACGAGCATCAGCTTGAAACCCAAAGGACTTGGCGGTACTTTAGATCCCC	204	2	58	146	0	0	0	0	0	0	0	0	0	0	0	0	0	0	0	0	0	0
1.00_Oyster_toadfish_Opsanus_tau	1	87	ACTATGTTTAGTCGTAAACTTAGTAGCCGCCAGGATACTACGAGCAACTGCTTAAAAACCAAAGGACCTGGCGGTGCTTTACTCCCC	158	1	0	158	0	0	0	0	0	0	0	0	0	0	0	0	0	0	0	0	0	0
trichiurus sp98	1	107	ACTATGCTTAGCCGTAAACATTGATAGAACACTACAACCTCTATCCGCCCGACTACTACGAGCACGAAGCTTAAAAACCAAAGGACTTGGCGGTTCATCAGATCCCT	125	1	0	125	0	0	0	0	0	0	0	0	0	0	0	0	0	0	0	0	0	0
1.00_Rainwater_killifish_Lucania_parva_(Banded_killifish97_cluster1)	1	105	ACTATGCACAGCCGTAAACTTTGATAATAATTTACAATATTATCCGCCCGGGAACTACGAGCGTAAGCTTAAAACCCAAAGGACTTGGCGGTGCTTTAGATCCAC	115	1	0	115	0	0	0	0	0	0	0	0	0	0	0	0	0	0	0	0	0	0
1.00_Seaboard_goby_Gobiosoma_ginsburgi	1	105	ACTATGCCTAGCCGTAAACATAAGCAGCCTATCACTCCGCTGTTCGCCAGGGGACTACAAGCCCCAGCTTAAAACCCAAAGGACTTGGCGGTGCTTTAGACCCCC	101	2	23	0	0	0	0	0	0	78	0	0	0	0	0	0	0	0	0	0	0	0
1.00_Blackbelly_rosefish_Helicolenus_dactylopterus	1	106	ACTATGCCTAGCCCTAAACCTTGGCAATATATCACATACCCTGCCCGCCTGGGAACTACGAGCATCAGCTTAAAACCCAAAGGACTTGGCGGTGCTTTAGACCCCC	93	1	93	0	0	0	0	0	0	0	0	0	0	0	0	0	0	0	0	0	0	0
1.00_Northern_stargazer	1	106	ACTATGCCTTGCCCTAAACATAGATGGTAAAATACAACTTCCATCCGCCAGGGAACTACGAGCGTAAGCTTAAAACCCAAAGGACTTGGCGGTGCTTTAGACCCCC	63	1	0	0	0	0	0	63	0	0	0	0	0	0	0	0	0	0	0	0	0	0
fistularia petimba99	1	106	ACTATGCCTAGCCCTAAACATTGATAGGTTAATACTTCCCCTATCCGCCAGGGTACTACAAGCACCAGCTTAAAACCCAAAGGACTTGGCGGTGCTTTAGACCCAC	42	1	0	0	0	0	0	0	0	0	0	0	0	0	0	0	0	0	0	0	42	0
1.00_White_mullet_Mugil_curema	1	107	ACTATGCTCAGCCCTAAACTTTGATAGTTTTACCACACCCACTATCCGCCCGGGTACTACGAGCTTTAGCTTAAAACCCAAAGGACTTGGCGGTGCTTAAGATCCGT	30	1	0	0	30	0	0	0	0	0	0	0	0	0	0	0	0	0	0	0	0	0
1.00_Florida_pompano_Trachinotus_carolinus	1	106	ACTATGCTTAGCCCTAAACATTGATTATACATTACACCAAACATCCGCCCGGGTATTACGAACATCAGTTTAAAACCCCAAGGACTTGGCGGTGCTTAACATCCAC	29	1	0	29	0	0	0	0	0	0	0	0	0	0	0	0	0	0	0	0	0	0
1.00_Lined_seahorse_Hippocampus_erectus	1	105	ACTATGCATAGTCTTAAACAAAAGTATTTTAATTACATCATACTCGCCAGGGTACTACGAGCTTTAGCTTAAAACCCAAAGGACTTGGCGGTGCTTTACACCCAC	27	1	0	0	0	0	0	0	0	0	27	0	0	0	0	0	0	0	0	0	0	0
1.00_Halfbeak_sp98_Hemiramphus_sp98	1	106	ACTATGCTCAGCCATAAACCTAGATAAAATTTTACATATATTATCCGCCAGGGTACTACGAGCGCTAGCTTAAAACCCAAAGGACTTGGCGGTGCTTCAAACCCAC	24	1	0	0	0	0	0	0	0	0	0	24	0	0	0	0	0	0	0	0	0	0
1.00_Frigate_or_bullet_tuna_Auxis_thazard_or_rochei	1	106	ACTATGCCTAGCCGTAAACATTGATAGAATTCTACACCCTCTATCCGCCTGGGTACTACGAGCATTAGCTTGAAACCCAAAGGACTTGGCGGTACTTTAGATCCCC	23	1	0	0	23	0	0	0	0	0	0	0	0	0	0	0	0	0	0	0	0	0
1.00_Hogchoker_trinectes_maculatus	1	106	ACTATGCTTAGCCGTAAACATTGATTATACCAATACACAATAATCCGCCCGGGAATTACGAACAAAAGTTTAAAACCCAAAGGACTTGGCGGTGCTTAACATCCAC	17	1	0	0	0	17	0	0	0	0	0	0	0	0	0	0	0	0	0	0	0	0
symphurus plagiusa100 tonguefish	1	106	ACTATGCCCAGCCGTAAACCAAGATACCGCTCCCACCAAGGTATCCGCCGGGTTATTACGAACATTAGTCTAAAAGCCAAAGGAATTGGCGGTGCTTTATATCCCT	5	1	0	0	0	0	5	0	0	0	0	0	0	0	0	0	0	0	0	0	0	0
