# Supplementary material for: A potential tool for marine biogeography: eDNA-dominant fish species differ among coastal habitats and by season concordant with gear-based assessments
Source: PLoS One. 2024 Nov 11;19(11):e0313170. doi: 10.1371/journal.pone.0313170 (PMC11554088; doi:10.1371/journal.pone.0313170)
Supplement: S8 Table — (XLSX) [file pone.0313170.s008.xlsx]

## Sheet: S8 E RIVER 2022 COPIES
TABLE S8. EAST RIVER 2022 eDNA COPIES
			DATE COLLECTED	2022-03-24	2022-03-31	2022-04-07	2022-04-14	2022-04-21	2022-04-28	2022-05-06	2022-05-12	2022-05-19	2022-05-26	2022-06-02	2022-06-09	2022-06-16
			FISH COPIES/PCR	66.798	219.56	80.2985	282.945	71.3606	106.884	102.698	127.395	151.538	293.052	429.87	459.189	177.736
			SAMPLE ID	E RIVER01	E RIVER02	E RIVER03	E RIVER04	E RIVER05	E RIVER06	E RIVER07	E RIVER08	E RIVER09	E RIVER10	E RIVER11	E RIVER12	E RIVER13
TER=JAN NJOTS, E RIVER, RARITAN eDDS		TER COPIES/L		TER COPIES/PCR
	TER SHARED	49.3826	TER SHARED	26.8531	77.5277	61.6988	72.6843	82.2488	58.9494	37.997	22.6141	27.3697	30.5854	70.3088	36.3882	19.9604
	TER JAN TRAWL	2.85532	TER JAN TRAWL	10.6511	9.19473	2.62548	3.56493	4.48727	0	0.892407	2.39701	3.88632	0.934595	0.886254	2.01168	2.82279
	TER ER	44.2085	TER ER	47.0575	12.6692	30.028	21.8147	10.1541	38.6224	61.1106	72.1065	60.3318	65.6452	26.6155	56.8541	72.2126
	TER RARITIN	0.148407	TER RARITIN	0	0	0	0	0	0	0	0	0	0	0	0.340274	1.26624
ID	total copies	COPIES PER LITER
>1.00 MENHADEN, RIVER HERRINGS	965.169	1484.87		10.8075	148.704	17.5381	164.191	37.9972	41.3832	27.8809	12.5944	24.3727	70.2944	261.817	127.234	20.3538
>1.00 TAUTOG TAUTOGA ONITIS	579.483	891.512		17.0885	12.8734	6.02703	17.0184	5.90822	13.305	36.6078	51.2717	77.0392	118.05	62.9767	100.285	61.0328
>1.00_Striped_bass_Morone_saxatilis	223.399	343.69		3.84009	21.5159	32.005	41.4653	20.4656	21.1136	11.1413	14.8022	12.9983	9.0068	14.6184	13.8414	6.5849
>1.00_Oyster_toadfish_Opsanus_tau	201.85	310.538		3.18888	11.1167	8.05236	3.6448	0.0687434	0.61535	4.09217	15.1725	0.796957	1.32532	30.3068	86.5818	36.8871
>1.00_Cunner_Tetragolabrus_adspersus	181.129	278.66		3.9499	0	1.97181	14.6489	1.13434	23.3622	18.6999	19.3829	10.873	26.297	15.3849	32.7407	12.6837
>1.00_Feather_blenny_Hypsoblennius_hentz	73.8623	113.634		0	3.82637	1.9346	7.9621	0	3.38984	3.35948	2.52623		14.7171	3.07814	22.7101	10.3583
>1.00_Bay_anchovy_Anchoa_mitchilli	51.8273	79.7343		0				0	0	0	0.47139	4.10451	6.53654	18.9876	17.1205	4.60674
>1.00_Skilletfish99_Gobiesox_strumosus99	50.4373	77.5959		5.99442	0	3.11273	5.78704	0.1347	0.608904	0	3.50642		17.9973	1.24972	6.8878	5.15828
>1.00_Seaboard_goby_Gobiosoma_ginsburgi	49.098	75.5354		1.21181	0	3.01352	12.6625					2.71639	13.9878	1.41569	11.8626	2.22773
>1.00_Black_sea_bass_Centropristis_striata	21.5054	33.0852		1.80849	0	0	0	0.230383	0	0	0.941299		3.79333	5.69952	5.50421	3.52817
>1.00_American_eel_Anguilla_rostrata	18.4318	28.3566		1.59952	0	2.10822	0	1.61826	0	0	0.920546	2.18134	1.61697	3.20441	3.01258	2.16993
>1.00_Scup_Stenotomus_chrysops	17.6291	27.1218		1.91693	0	0	2.13338					4.84161	0	0	7.34302	1.3942
>1.00_Atlantic_herring_Clupea_harengus	16.6053	25.5467		0.682797	2.32124	0	5.34059	1.58389	0	0	1.32819	2.05787	0.760429	0	0.889457	1.64087
>1.00_Winter_or_Yellowtail_flounder_Pseudopleuronectes_americanus_or_Pleuronectes_ferrugineus	15.7697	24.2611		3.49144	4.50811	0	3.58397	0	0	0.916484	0		0	0	3.26969	0
>1.00_Red_White_or_Spotted_hake_sp_Urophycis_sp	15.257	23.4724		0	13.3586	0	1.16224						0.361446	0	0.374787	0
>1.00_Tomcod_Microgadus_tomcod	12.2206	18.8009		0	0	0.786222	0	1.26074	0	0	1.25731	1.26465	0.999421	2.11231	4.27337	0.266545
>1.00_White_perch_Morone_americana	10.8466	16.687		0	0	0	2.04534	0.958483	0.601741	0	0.511143		4.21073	0.714413	1.05634	0.748377
>1.00_Silver_hake_Merluccius_bilinearis	10.6774	16.4267		2.3334	0	2.34744	0	0	0.660877	0	0	2.05787	0	1.71952	0.93632	0.621939
>1.00_Sturgeon_sp_Acipenser_sp	7.8625	12.0961		0	0	0	1.29927	0	0.394313	0	0.111177	3.07184	0	1.5635	1.01232	0.410069
>1.00 SUMMER FLOUNDER PARALICHTHYS DENTATUS	6.89887	10.6136		1.48127	0	0	0	0	0.510941	0	0		0	1.11303	3.3904	0.403235
>1.00_Weakfish_Cynoscion_regalis	5.78842	8.90526											0	2.07602	3.44927	0.263128
>1.00_Windowpane_flounder_Scophthalmos_aquosus	4.60392	7.08296						0	0	0	0.804921	1.65004	0	0	0.942646	1.20632
>1.00_American_conger_Conger_oceanicus	3.34664	5.14868											2.05434	0	0.726232	0.566067
>1.00_Bluefish_Pomatomus_saltatrix	3.06482	4.71511											0	0	0.814261	2.25056
>1.00_American_butterfish_Peprilus_triacanthus	2.69456	4.14547		1.34099	0	0	0						0	0.605331	0.748239	0
>1.00_Hogchoker_trinectes_maculatus	2.37342	3.65142											0	0	0	2.37342
>1.00_Atlantic_mackerel_Scomber_scombrus	2.12836	3.2744		2.12836	0	0	0
>1.00_Northern_sea_robin_Prionotus_carolinus	1.9813	3.04816						0	0.938429	0	0		1.04287	0	0	0
>1.00_Rock_gunnel_Pholis_gunnelus	1.76517	2.71565		0	1.33558	0	0						0	0.42959	0	0
>1.00_Naked_goby_Gobiosoma_bosc	1.76417	2.71411						0	0	0	1.76417
>1.00_Atlantic_halibut_Hippoglossus_sp	1.72399	2.6523		1.72399	0	0	0
>1.00_Flathead_grey_mullet_Mugil_cephalus	1.55628	2.39428		1.55628	0	0	0
>1.00_Atlantic_croaker_(nibea98)	1.5116	2.32554										1.5116
>1.00_White_bass_Morone_chrysops	1.40135	2.15592		0	0	1.40135	0
>1.00_Northern_pipefish_Syngnathus_fuscus	1.04066	1.60101											0	0	1.04066	0
>1.00_Striped_sea_robin_Prionotus_evolans	0.928732	1.42882											0	0.79669	0.132042	0
>1.00_Black_drum_or_Spot_Pogonias_cromis_or_Leiostomus_xanthurus	0.748239	1.15114											0	0	0.748239	0
>1.00_American_gizzard_shad_Dorosoma_cepedianum	0.6535	1.00538		0.6535	0	0	0
>1.00_Northern_puffer_Sphoeroides_maculatus	0.261215	0.40187											0	0	0.261215	0
>1.00_Witch_flounder_Glyptocephalus_cynoglossus	0.0281648	0.0433305						0	0	0	0.0281648
MERGED ASVS
>1.00_Atlantic_menhaden_Brevoortia_tyrannus_LS17	513.975	790.731		2.03519	109.885	7.21209	74.3786	24.8078	17.6536	12.4917	5.77741	8.87129	39.0156	138.459	63.2914	10.0965
>1.00_Atlantic_menhaden_LS16_or_river_herrings_Clupeidae_sp	451.193	694.144		8.77229	38.8183	10.3261	89.8128	13.1894	23.7296	15.3892	6.81694	15.5014	31.2788	123.359	63.9426	10.2573
>1.00 MENHADEN, RIVER HERRINGS	965.169	1484.87		10.8075	148.704	17.5381	164.191	37.9972	41.3832	27.8809	12.5944	24.3727	70.2944	261.817	127.234	20.3538
