# Supplementary material for: A potential tool for marine biogeography: eDNA-dominant fish species differ among coastal habitats and by season concordant with gear-based assessments
Source: PLoS One. 2024 Nov 11;19(11):e0313170. doi: 10.1371/journal.pone.0313170 (PMC11554088; doi:10.1371/journal.pone.0313170)
Supplement: S9 Table — (XLSX) [file pone.0313170.s009.xlsx]

## Sheet: S9 RBSS 2022 PHYSICAL
TABLE S9. RARITAN BAY SEINE SURVEY (RBSS) 2022 PHYSICAL DATA
Sequence #	Year	Month	Day	Gear	Validity	Start Time	Start Lat		Start Long		Region	Strata	Block	NPS Area (Y or N)	Weather					DO mg/L		DO %		Salinity		Temperature		pH		Water Quality			Seine
							Degrees	Minutes	Degrees	Minutes					Wind Direction	Wind Speed	% Cloud Cover	Tide	Seas Range (ft)	Surface	Bottom	Surface	Bottom	Surface	Bottom	Surface	Bottom	Surface	Bottom	Secchi Disk	On Bottom? (Y or N)	eDNA? (Y or N)	Bottom Type	Bottom Notes
RIP220413	2022	4	21	Seine	1	09:12:00	40	26.688	74	6.65	3		51	N	S	5	60	LF	0-1	17.59		159.6		4.6		9.9		9.3		0.3	Y	Y	SAND
RIP220414	2022	4	21	Seine	1	10:01:00	40	27.068	74	0.132	4		138	Y	S	8	60	LF	0-1	13.43		135.2		17.6		10.7		9.1		0.6	Y	Y	SAND
RIP220415	2022	4	21	Seine	1	10:29:10	40	26.773	73	59.64	4		158	Y	SE	10	60	LF	1	12.06		126.6		19.9		11.9		9.1		0.2	Y	N	SAND
RIP220416	2022	4	21	Seine	1	11:58:00	40	24.246	73	59.132	4		171	N	S	10	70	HF	1	12.09		120.2		16.9		10.3		9		0.4	Y	Y	SAND/ GRAVEL
RIP220417	2022	4	21	Seine	1	11:41:00	40	28.166	74	0.75	4		111	Y	S	15	80	HS	2-3	14.07		139.1		15		10.6		9.1				N	SAND
RIP220418	2022	4	21	Seine	1	12:10:55	40	24.879	74	1.48	4		84	N	S	5	90	HS	0-1	13.26		137.5		20.5		11.2		9.1				N	SAND
RIP220419	2022	4	21	Seine	1	12:59:55	40	25.126	74	2.813	4		15	N	SE	10	80	HS	0-1	16.28		168.1		19.4		11.3		9.2				Y	SAND/ SOME GRAVEL/ SHELL
RIP220420	2022	4	21	Seine	1	13:25:54	40	25.378	74	3.531	4		2	N	SE	10	80	HS	0-1	15.56		160.5		19.4		11.4		9.3				N	SAND
RIP220421	2022	4	22	Seine	1	09:35:32	40	26.948	74	7.218	3		32	N	W	5	5	LF	0-1	12.16		125.8		19		11.5		9				Y	SAND
RIP220422	2022	4	22	Seine	1	10:04:50	40	27.156	74	8.646	2		138	N	NW	12	5	LF	1-2	10.72		110.9		16.2		12.3		9				Y	SAND
RIP220423	2022	4	22	Seine	1	10:43:37	40	27.287	74	11.035	2		47	N	NW	10	5	LF	1-2	10.81		112.3		17		12.3		8.9				N	SAND
RIP220432	2022	4	26	Seine	1	09:32:00	40	29.102	74	16.282	1		7	N	NE	8	100	LE	0-1	9.82		99.4		13.4		12.1		8.5				Y	SAND
RIP220433	2022	4	26	Seine	1	10:05:00	40	27.981	74	15.76	1		26	N	NE	8	100	LE	0-1	11.04		112.6		14.6		12.1		8.5				N	SAND/ MUD
RIP220441	2022	4	26	Seine	1	14:30:40	40	27.506	74	14.681	1		52	N	NE	5	100	LF	0-1	13.13		143.6		16.5		14.9		9.4				Y	LARGE ROCK/ GRAVEL
RIP220442	2022	4	26	Seine	1	14:59:42	40	27.015	74	13.124	1		91	N	NE	5	100	LF	0-1	12.66		142		17.6		15.8		9.3				N	SAND/ GRAVEL
RIP220443	2022	4	26	Seine	1	15:26:41	40	26.62	74	11.445	2		40	N	E	1	95	LF	0-1	14.64		159.4		18.4		15.2		9.2				N	SAND/ ROCK
RIP220518	2022	5	18	Seine	1	08:45:59	40	27.02	74	0.165	4		138	Y	W	12	20	LF	1-2	9.65		108.8		22.9		14.5		8.8		0.6	N	N	SAND	SOME GRAVEL
RIP220519	2022	5	18	Seine	1	09:10:00	40	24.207	73	59.084	4		171	N	W	8	20	LF	0-1	9.47		108.2		20.9		15.9		8.8		0.8	N	Y	SAND
RIP220520	2022	5	18	Seine	1	09:45:08	40	24.272	73	58.837	4		175	Y	W	12	20	HS	0-1	9.95		114.7		21.3		15.9		8.8		0.5	N	N	SAND
RIP220521	2022	5	18	Seine	1	10:19:08	40	24.921	74	1.619	4		69	N	W	5	30	HS	0-1	11.91		136.9		21.8		15.7		8.9		5	N	N	SAND/ MUD
RIP220522	2022	5	18	Seine	1	10:54:00	40	25.071	74	2.231	4		42	N	W	10	40	HS	0-1	11.7		133.4		21.4		15.4		8.9		0.3	N	Y	SAND/ GRAVEL
RIP220525	2022	5	18	Seine	1	12:20:01	40	27.323	74	7.8	3		7	N	W	5	50	HE	0-1	11.71		133.8		19.9		15.9		8.8		0.5	N	Y	SAND	SOME GRAVEL
RIP220527	2022	5	18	Seine	1	13:32:02	40	26.351	74	5.342	3		99	N	W	8	60	HE	0-1	14.68		169.7		20.5		16.3		9.1		0.5	N	Y	SAND
RIP220528	2022	5	19	Seine	1	08:32:05	40	25.418	74	3.589	4		1	N	E	10	100	LF	0-1	7.9		89.4		23.3		14.5		8.5		0.5	N	N	SAND
RIP220529	2022	5	19	Seine	1	09:12:38	40	26.761			4		158	Y	E	10	100	LF	0-1	9.96		115.1		21.7		16		8.9		0.8	N	Y	SAND
RIP220530	2022	5	19	Seine	1	10:05:38					2		21	N	E	7	100	HF	0-1	8.31		95.7		21.6		15.2		8.4		0.7	N	Y	SAND
RIP220531	2022	5	19	Seine	1	11:01:50	40	29.968	74	16.551	1		1	N	E	8	100	HS	0-1	8.08		91.1		20.9		15		8.2		0.6	N	Y	SAND
RIP220532	2022	5	23	Seine	1	12:11:00	40	28.323	74	15.96	1		19	N	NW	9	30	LF	0-1	8.18		90.9		19.2		14.8		8.6		0.4	Y	N	SAND/ SHELL
RIP220533	2022	5	23	Seine	1	12:55:52	40	27.715	74	14.98	1		45	N	NW	5	33	HF	0-1	8.17		102		19.2		20.7		8.3		0.4	N	Y	SAND/ GRAVEL
RIP220534	2022	5	23	Seine	1	13:12:02	40	27.465	74	14.409	1		58	N	NW	6	20	HF	0-1	8.39		105.8		19.6		21.3		8.4		0.3	N	N	SAND/ SOME GRAVEL
RIP220535	2022	5	23	Seine	1	13:48:50	40	27.465	74	10.655	2		64	N	NW	8	20	HF	0-1	12.6		158.9		18.6		21.4		8.8		0.4	N	N	SAND/ MUD
RIP220536	2022	5	23	Seine	1	14:28:30	40	26.881	74	9.397	2		108	N	NW	8	20	HF	0-1	13.48		170.1		19.2		21.3		8.8		0.4	N	Y	SAND
RIP220613	2022	6	21	Seine	1	10:56:36	40	29.102	74	16.282	1		7	N	NE	8	100	LF	0-1	6.22		79		20.5		21.2		8.1		0.8	Y	N	SAND
RIP220614	2022	6	21	Seine	1	11:20:12	40	29.06	74	16.17	1		11	N	NE	8	100	LF	0-1	6.42		81.4		18.7		21.6		8		1	Y	Y	SAND/ GRAVEL
RIP220615	2022	6	21	Seine	1	11:46:26	40	27.383	74	14	1		65	N	NE	7	100	LF	0-1	9.89		129.2		23.2		21.9		8.6		1.2	Y	Y	SAND
RIP220616	2022	6	21	Seine	1	12:19:30	40	26.32	74	12.43	1		116	N	S	7	100	HF	0-1	9.72		126.8		22.1		22.2		8.5		1.1	Y	N	SAND	MARSH
RIP220617	2022	6	21	Seine	1	13:00:56	40	27.402	74	10.941	2		57	N	SW	7	100	HF	0-1	8.76		113.3		22.3		21.6		8.3		1.1	Y	Y	SAND/ MUD	MARSH
RIP220618	2022	6	21	Seine	1	13:28:54	40	27.203	74	8.641	2		137	N	SE	8	100	HF	0-1	6.92		89.1		23.1		21.2		8.2		1.4	N	Y	SAND	PUBLIC BEACH
RIP220619	2022	6	21	Seine	1	13:44:23	40	27.348	74	8.472	2		147	N	SE	10	100	HF	0-1	7.96		101.9		23.1		20.1		8.3		1.4	N	N	SAND	PUBLIC BEACH
RIP220620	2022	6	21	Seine	1	14:03:40					3		32	N	SE	10	90	HF	0-1	7.89		102.6		24.2		21.4		8.3		1.2	N	Y
RIP220621	2022	6	21	Seine	1	14:31:06	40	26.531	74	5.9	3		80	N	SE	10	90	HS	0-1	8.58		107.1		16.3		21.6		8.4		1.2	N	Y	SAND
RIP220638	2022	6	29	Seine	1	08:11:26	40	26.507	73	59.563	4		159	Y	W	3	10	HF	0	10.19		135.6		25.9		22.7		8.7		1	N	Y	SAND
RIP220639	2022	6	29	Seine	1	08:34:49	40	26.184	73	59.581	4		160	Y	W	3	5	HS	0	9.7		110.3		26		22.2		8.8		1	N	N	SAND
RIP220640	2022	6	29	Seine	1	09:01:29	40	24.684	74	0	4		147	N	W	3	5	HS	0	10.21		134.2		25.9		21.9		8.6		1.7	N	Y	SAND
RIP220641	2022	6	29	Seine	1	09:21:17	40	24.304	74	58.864	4		175	Y	W	3	5	HS	0	9.15		122.6		26		22.9		8.6		1.4	N	N	SAND
RIP220642	2022	6	29	Seine	1	09:50:38	40	24.965	74	1.814	4		55	N	W	0	5	HE	0	12.41		162.8		26		23		8.7		0.6	N	N	SAND
RIP220643	2022	6	29	Seine	1	10:23:25	40	25.197	74	2.91	4		14	N	W	3	5	HE	0	13.78		182.3		25.6		22.3		8.7		0.7	N	Y	SAND
RIP220644	2022	6	29	Seine	1	10:55:03	40	25.367	74	3.42	4		5	N	W	1	10	HE	0	13.94		185.6		25.5		22.7		8.8		0.6	N	N	SAND	PEBBLES
RIP220721	2022	7	20	Seine	1	10:35:08	40	26.506	74	5.917	3		80	N	SW	7	0	LE	0	8.54		124.4		27		26.6		8.3		0.7	N	Y	SAND/GRAVEL
RIP220722	2022	7	20	Seine	1	11:22:52	40	26.068	73	59.615	4		161	Y	SW	5	0	LE	0	6.85		100.8		27.4		27		8		1.4	N	Y	SAND/GRAVEL
RIP220723	2022	7	20	Seine	1	13:27:40	40	24.688	74	0.09	4		147	N	SW	5	5	HE	0	6.85		100.8		27.4		27		8		0.9	N	Y	SAND/GRAVEL
RIP220724	2022	7	20	Seine	1	12:18:40	40	24.845	74	1.399	4		84	N	SW	5	5	HE	0	10.36		159		27.7		28.9		8.2		0.5	N	N	SAND	LOTS OF BIGGER ROCKS
RIP220725	2022	7	20	Seine	1	12:49:27	40	24.915	74	1.641	4		69	N	SE	8	10	HE	0	8.3		125.3		28.3		28.2		8		0.6	Y	N	SAND
RIP220726	2022	7	20	Seine	1	14:02:58	40	25.06	74	2.366	4		31	N	SE	8	20	HE	0	11.21		171.7		27.6		29.2		8.2		0.7	N	Y	SAND	SOME GRAVEL
RIP220727	2022	7	20	Seine	1	14:45:30	40	25.417	74	3.613	4		1	N	S	13	20	HS	0-1	12		182.7		27.3		29		8.2		0.6	N	N	SAND	LOTS OF ULVA
RIP220728	2022	7	22	Seine	1	08:50:40	40	24.926	73	58.962	4		172	Y	NW	3	5	LE	0	4.52		65.9		27.6		26.7		7.9		0.5	Y	N	SAND	ALT FOR 4-9
RIP220729	2022	7	22	Seine	1	10:11:00	40	27.108	74	11.197	2		48	N	NW	2	0	LS	0	7.21		106.2		25.8		27.9		8		0.3	Y	Y	SAND	MARSH
RIP220730	2022	7	22	Seine	1	11:00:00	40	28.476	74	15.877	1		18	N	W	8	5	LF	0	7.8		114.1		25.4		27.5		7.8		0.4	Y	N	SAND
RIP220731	2022	7	22	Seine	1	11:43:32	40	27.984	74	15.729	1		26	N	SW	6	5	LF	0	8.78		131.3		26		28.5		7.9		0.4	Y	Y	SAND
RIP220732	2022	7	22	Seine	1	12:26:03	40	27.891	74	15.658	1		27	N	S	5	5	LF	0	9.31		140.8		25.9		29.4		7.8		0.5	Y	N	SAND/ GRAVEL	LOTS OF BIGGER ROCKS
RIP220733	2022	7	22	Seine	1	13:12:18	40	27.221	74	13.494	1		84	N	SW	8	30	LF	0	9.4		144.6		26.1		30.2		7.9		0.5	N	Y	SAND/ GRAVEL
RIP220734	2022	7	22	Seine	1	13:55:33	40	26.873	74	11.215	2		49	N	S	2	25	HF	0	12.37		190		26		30.1		8.2		0.3	N	N	SAND	MARSH
RIP220735	2022	7	22	Seine	1	14:38:44	40	26.941	74	8.935	2		128	N	S	2	25	HF	0	11.37		176.9		25.5		31.1		8.2		0.3	N	Y	SAND
RIP220736	2022	7	22	Seine	1	15:16:41	40	26.906	74	7.105	3		33	N	SE	12	35	HF	0-1	10.1		153.5		26.8		29.2		8.1		0.4	N	Y	SAND
RIP220821	2022	8	9	Seine	1	08:59:50	40	26.32	74	5.174	3		109	N	SW	10	25	LE	0-1	3.96		55.8		25.2		26.2		7.8		0.4	N	Y	SAND
RIP220822	2022	8	9	Seine	1	09:33:42	40	27.255	74	7.689	3		14	N	SW	11	25	LE	0-1	5.2		75.4		24.8		26.6		7.9		0.7	N	Y	SAND
RIP220823	2022	8	9	Seine	1	10:02:35	40	26.902	74	9.193	2		118	N	SW	11	30	LE	0-1	4.73		68.4		24.7		27.1		7.7		0.5	Y	Y	SAND
RIP220830	2022	8	10	Seine	1	08:29:36	40	26.805	74	11.318	2		39	N	NE	8	30	LE	0-1	5.28		75.7		24.6		26.7		7.8		1	N	N	SAND	MARSH
RIP220831	2022	8	10	Seine	1	08:59:08	40	26.405	74	11.814	2		22	N	NE	8	10	LE	0-1	3.37		48.1		24		26.7		7.6		0.7	Y	Y	SAND	LOTS OF ALGAE
RIP220832	2022	8	10	Seine	1	09:47:23	40	27.477	74	14.427	1		58	N	NE	7	10	LE	0-1	4.88		69.7		24.7		26.5		7.6		1	Y	Y	SAND
RIP220833	2022	8	10	Seine	1	10:06:59	40	27.704	74	14.949	1		45	N	NE	5	90	LE	0-1	5.1		72.9		24.6		26.5		7.7		0.9	Y	N	SAND/ GRAVEL
RIP220834	2022	8	10	Seine	1	10:34:34	40	28.506	74	15.955	1		18	N	NW	5	60	LE	0-1	6.39		90.8		23.1		26.6		7.7		0.6	Y	N	SAND
RIP220835	2022	8	10	Seine	1	11:20:38	40	29.983	74	16.553	1		1	N	NW	8	25	LE	0-1	5.46		78.3		24.1		27		7.7		1	N	Y	SAND
RIP220838	2022	8	15	Seine	1	08:13:03	40	27.005	74	0.188	4		138	Y	NE	5	80	LF	0	5.53		76.1		26.3		23.7		7.9		0.5	N	Y	SAND/ GRAVEL
RIP220839	2022	8	15	Seine	1	08:43:36	40	24.828	73	58.875	4		173	Y	NE	5	80	LF	0	4.71		65.3		26.1		24.3		7.8		0.6	N	N	SAND
RIP220840	2022	8	15	Seine	1	09:14:55	40	24.241	73	58.777	4		176	Y	NE	5	80	LF	0	4.7		65		26.1		24.1		7.8		0.6	N	Y	SAND
RIP220841	2022	8	15	Seine	1	09:40:24	40	23.958	73	58.679	4		177	Y	NE	5	80	LF	0	5.04		69.8		26.2		24.2		7.8		0.5	N	N	SAND
RIP220842	2022	8	15	Seine	1	10:59:05	40	25.064	74	2.334	4		31	N	E	5	70	HF	0	6.55		91.9		26.5		24.8		7.9		0.5	N	N	SAND/ GRAVEL
RIP220843	2022	8	15	Seine	1	11:34:47	40	24.909	74	1.641	4		69	N	E	10	70	HF	0	6.89		97.6		26.1		25.5		7.9		0.5	N	Y	SAND	MARSH
RIP220844	2022	8	15	Seine	1	12:42:33	40	25.375	74	3.482	4		5	N	E	10	60	HS	0	7.05		98.8		26.5		24.8		7.9		0.5	N	N	SAND
RIP220913	2022	9	12	Seine	1	09:10:45	40	27.898	74	15.725	1		26	N	NE	8	100	HS	0-1	3.95		53.3		22.5		23.9		7.6		0.8		Y	SAND	SOME BOULDERS
RIP220914	2022	9	12	Seine	1	10:02:12	40	27.399	74	14.122	1		65	N	NE	6	70	HS	0-1	5.03		68.6		23.6		24.3		7.8		0.6	N	N	SAND
RIP220915	2022	9	12	Seine	1	10:38:03	40	27.151	74	13.369	1		85	N	NE	5	75	HS	0-1	4.88		67		23.6		24.6		7.8		0.6	N	Y	SAND/GRAVEL
RIP220916	2022	9	12	Seine	1	11:27:48	40	27.045	74	13.17	1		91	N	NE	5	75	HE	0-1	5.74		79.1		23.7		24.7		7.7		0.6	N	N	SAND
RIP220917	2022	9	12	Seine	1	12:28:30	40	26.358	74	11.974	2		22	N	NE	5	60	HE	0-1	3.85		54		23.5		25.8		7.5		0.9	N	N	SAND	PILINGS NEAR BY
RIP220918	2022	9	12	Seine	1	13:01:30	40	26.969	74	11.206	2		48	N	NE	5	60	HE	0-1	4.65		64.6		23.7		25.2		7.6		0.5	N	Y	SAND	MARSH
RIP220919	2022	9	12	Seine	1	13:45:01	40	26.932	74	9.924	2		89	N	NE	5	60	LE	0-1	6.81		96.7		23.9		26.2		7.6		0.3	Y	Y	SAND
RIP220920	2022	9	12	Seine	1	14:30:46	40	27.142	74	7.535	3		15	N	NE	5	60	LE	0-1	5.92		83.7		24.2		26		7.6		0.6	N	Y	SAND
RIP220921	2022	9	12	Seine	1	15:14:39	40	26.68	74	6.571	3		52	N	NE	5	60	LE	0-1	7.13		101.5		24.7		26.3		7.9		0.5	N	Y	SAND
RIP220922	2022	9	13	Seine	1	08:02:48	40	26.194	73	59.564	4		160	Y	S	5	85	HF	0	5.41		74.6		26.3		24		7.7		0.6	N	Y	SAND	SOME PEBBLES
RIP220923	2022	9	13	Seine	1	08:34:42	40	24.564	73	59.982	4		157	N	S	10	85	HF	0	4.28		59.3		23.1		24.2		7.8		0.8	N	Y	SAND
RIP220924	2022	9	13	Seine	1	08:58:24	40	24.488	73	59.581	4		164	N	S	8	90	HF	0	4.36		60.2		26.2		24.1		7.7		0.6	N	N	SAND
RIP220925	2022	9	13	Seine	1	09:25:29	40	24.917	74	1.598	4		69	N	S	8	95	HF	0	4.62		64.4		26.2		24.6		7.8		1.1	N	N	SAND	MARSH
RIP220926	2022	9	13	Seine	1	09:58:55	40	25.074	74	2.206	4		42	N	S	8	100	HF	0	4.4		61.1		25.9		24.4		7.8		0.7	N	N	SAND/GRAVEL
RIP220927	2022	9	13	Seine	1	10:35:31	40	25.155	74	2.843	4		14	N	S	6	100	HF	0	4.05		56.3		25.8		24.5		7.6		1.3	N	Y	SAND/ GRAVEL
RIP220928	2022	9	13	Seine	1	10:55:03	40	25.427	74	3.597	4		2	N	S	6	100	HS	0	3.98		55.4		25.7		24.7		7.7		0.7	N	N	SAND
RIP221004	2022	10	26	Seine	1	08:57:23	40	25.376	74	3.459	4		5	N	NE	2	100	HF	0	8.48		99.3		24.3		15.8		7.9		2.3	Y	N	SAND
RIP221005	2022	10	26	Seine	1	09:26:20	40	25.136	74	2.818	4		15	N	NE	2	100	HF	0	8.33		97.5		24.1		15.9		8		1	Y	Y
RIP221006	2022	10	26	Seine	1	10:34:22	40	24.57	73	59.977	4		157	N	NE	2	100	HE	0	8.3		96.5		24.7		15.4		7.9		1.1	Y	Y	SAND	SOME BOULDERS
RIP221007	2022	10	26	Seine	1	10:57:30	40	24.896	73	58.914	4		172	Y	NE	2	100	HE	0	8.05		93.4		24.3		15.4		7.9		1.4	Y	N	SAND
RIP221008	2022	10	26	Seine	1	11:22:57	40	26.056	73	59.63	4		161	Y	NE	2	100	HE	0	8.13		94.1		24.1		15.3		7.9		2.1	N	N	SAND/GRAVEL
RIP221009	2022	10	26	Seine	1	11:49:17	40	26.192	73	59.572	4		160	Y	NE	2	100	HE	0	8.37		97		24.1		15.4		7.9		1.9	Y	N	SAND/ GRAVEL
RIP221010	2022	10	26	Seine	1	12:18:58	40	26.821	73	59.735	4		158	Y	NE	5	100	HE	0	8.52		98.7		24		15.4		7.9		2.4	Y	Y	SAND
RIP221011	2022	10	31	Seine	1	09:13:44	40	29.035	74	16.147	1		11	N	S	5	15	LF	0	7.09		77.9		19.9		14.1		7.7		1.3	N	Y	SAND
RIP221012	2022	10	31	Seine	1	10:28:35	40	27.72	74	14.991	1		45	N	S	5	30	LF	0	8.28		91		21.6		13.6		7.8		1.4	Y	N	SAND/GRAVEL
RIP221013	2022	10	31	Seine	1	11:18:49	40	27.161	74	13.38	1		85	N	S	5	40	HF	0	8.74		96.9		21.7		14		7.8		1	Y	Y	SAND/GRAVEL
RIP221014	2022	10	31	Seine	1	12:02:22	40	27.091	74	13.227	1		91	N	S	8	50	HF	0	8.95		99.3		21.8		14		7.8		1.1	Y	N	SAND/GRAVEL
RIP221015	2022	10	31	Seine	1	12:51:17	40	27.407	74	10.932	2		57	N	S	5	90	HF	0	9.12		99.8		22.1		13.2		7.8		1.4	N	Y	SAND	MARSH
RIP221016	2022	10	31	Seine	1	13:18:04	40	27.282	74	10.419	2		72	N	S	5	90	HS	0	9.17		101.3		22.7		13.5		7.9		1.2	N	N	SAND
RIP221017	2022	10	31	Seine	1	13:42:45	40	27.027	74	8.833	2		128	N	S	8	80	HS	0	8.71		97.7		22.9		14.1		7.9		1.6	Y	Y	SAND
RIP221018	2022	10	31	Seine	1	14:40:51	40	27.049	74	7.382	3		23	N	NE	5	80	HE	0	9.43		106.3		23.5		14.2		7.9		0.8	N	Y
RIP221121	2022	11	1	Seine	1	10:14:20	40	26.758	74	6.73	3		51	N	SW	8	100	LF	0	8.57		97.1		23.7		14.4		8.2		0.9	N	Y	SAND
