# Supplementary material for: A potential tool for marine biogeography: eDNA-dominant fish species differ among coastal habitats and by season concordant with gear-based assessments
Source: PLoS One. 2024 Nov 11;19(11):e0313170. doi: 10.1371/journal.pone.0313170 (PMC11554088; doi:10.1371/journal.pone.0313170)
Supplement: S10 Table — (XLSX) [file pone.0313170.s010.xlsx]

## Sheet: S10 RBSS 2022 WATER SAMPLES
TABLE S10. RBSS 2022 WATER SAMPLES
Collection date	Filtration Date	Project	Sample Number	Year	Mo collected	Gear Type	Amount Filtered (mL)
4/21/2022	2022-04-21	Raritan Project	RIP220413	2022	4	Seine	450
4/21/2022	2022-04-21	Raritan Project	RIP220414	2022	4	Seine	250
4/21/2022	2022-04-21	Raritan Project	RIP220416	2022	4	Seine	425
4/21/2022	2022-04-21	Raritan Project	RIP220419	2022	4	Seine	435
4/22/2022	2022-04-22	Raritan Project	RIP220421	2022	4	Seine	325
4/22/2022	2022-04-22	Raritan Project	RIP220422	2022	4	Seine	300
4/26/2022	2022-04-27	Raritan Project	RIP220432	2022	4	Seine	400
4/26/2022	2022-04-27	Raritan Project	RIP220441	2022	4	Seine	400
5/18/2022	2022-08-01	Raritan Project	RIP220519	2022	5	Seine	500
5/18/2022	2022-08-01	Raritan Project	RIP220522	2022	5	Seine	600
5/18/2022	2022-08-01	Raritan Project	RIP220525	2022	5	Seine	600
5/18/2022	2022-08-01	Raritan Project	RIP220527	2022	5	Seine	600
5/19/2022	2022-05-20	Raritan Project	RIP220529	2022	5	Seine	600
5/19/2022	2022-05-20	Raritan Project	RIP220530	2022	5	Seine	900
5/19/2022	2022-05-20	Raritan Project	RIP220531	2022	5	Seine	800
5/23/2022	2022-05-24	Raritan Project	RIP220533	2022	5	Seine	600
5/23/2022	2022-05-24	Raritan Project	RIP220536	2022	5	Seine	600
6/21/2022	2022-06-22	Raritan Project	RIP220614	2022	6	Seine	600
6/21/2022	2022-06-22	Raritan Project	RIP220615	2022	6	Seine	445
6/21/2022	2022-06-22	Raritan Project	RIP220617	2022	6	Seine	500
6/21/2022	2022-06-22	Raritan Project	RIP220618	2022	6	Seine	600
6/21/2022	2022-06-22	Raritan Project	RIP220620	2022	6	Seine	600
6/21/2022	2022-06-22	Raritan Project	RIP220621	2022	6	Seine	500
6/29/2022	2022-06-29	Raritan Project	RIP220638	2022	6	Seine	600
6/29/2022	2022-06-29	Raritan Project	RIP220640	2022	6	Seine	600
6/29/2022	2022-06-29	Raritan Project	RIP220643	2022	6	Seine	500
7/20/2022	2022-07-21	Raritan Project	RIP220721	2022	7	Seine	500
7/20/2022	2022-07-21	Raritan Project	RIP220722	2022	7	Seine	600
7/20/2022	2022-07-21	Raritan Project	RIP220723	2022	7	Seine	500
7/20/2022	2022-07-21	Raritan Project	RIP220726	2022	7	Seine	500
7/22/2022	2022-08-16	Raritan Project	RIP220729	2022	7	Seine	350
7/22/2022	2022-08-16	Raritan Project	RIP220731	2022	7	Seine	450
7/22/2022	2022-08-16	Raritan Project	RIP220733	2022	7	Seine	450
7/22/2022	2022-08-16	Raritan Project	RIP220735	2022	7	Seine	350
7/22/2022	2022-08-16	Raritan Project	RIP220736	2022	7	Seine	450
8/9/2022	2022-08-10	Raritan Project	RIP220821	2022	8	Seine	300
8/9/2022	2022-08-10	Raritan Project	RIP220822	2022	8	Seine	500
8/9/2022	2022-08-10	Raritan Project	RIP220823	2022	8	Seine	500
8/10/2022	2022-08-11	Raritan Project	RIP220831	2022	8	Seine	500
8/10/2022	2022-08-11	Raritan Project	RIP220832	2022	8	Seine	500
8/10/2022	2022-08-11	Raritan Project	RIP220835	2022	8	Seine	600
8/15/2022	2022-08-16	Raritan Project	RIP220838	2022	8	Seine	500
8/15/2022	2022-08-16	Raritan Project	RIP220840	2022	8	Seine	500
8/15/2022	2022-08-16	Raritan Project	RIP220843	2022	8	Seine	420
9/12/2022	2022-09-30	Raritan Project	RIP220913	2022	9	Seine	700
9/12/2022	2022-09-30	Raritan Project	RIP220915	2022	9	Seine	700
9/12/2022	2022-09-30	Raritan Project	RIP220918	2022	9	Seine	700
9/12/2022	2022-09-30	Raritan Project	RIP220919	2022	9	Seine	600
9/12/2022	2022-09-30	Raritan Project	RIP220920	2022	9	Seine	700
9/12/2022	2022-09-30	Raritan Project	RIP220921	2022	9	Seine	600
9/13/2022	2022-09-14	Raritan Project	RIP220922	2022	9	Seine	600
9/13/2022	2022-09-14	Raritan Project	RIP220923	2022	9	Seine	600
9/13/2022	2022-09-14	Raritan Project	RIP220927	2022	9	Seine	500
10/26/2022	2022-10-27	Raritan Project	RIP221005	2022	10	Seine	950
10/26/2022	2022-10-27	Raritan Project	RIP221006	2022	10	Seine	950
10/26/2022	2022-10-27	Raritan Project	RIP221010	2022	10	Seine	950
10/31/2022	2022-11-01	Raritan Project	RIP221011	2022	10	Seine	800
10/31/2022	2022-11-01	Raritan Project	RIP221015	2022	10	Seine	700
10/31/2022	2022-11-01	Raritan Project	RIP221017	2022	10	Seine	700
10/31/2022	2022-11-01	Raritan Project	RIP221018	2022	10	Seine	800
11/1/2022	2022-11-02	Raritan Project	RIP221121	2022	11	Seine	600
2022-04-21	2022-04-21	Raritan Project	Control	2022	4	Seine	1000
2022-04-22	2022-04-22	Raritan Project	Control	2022	4	Seine	1000
2022-05-20	2022-05-20	Raritan Project	Control	2022	5	Seine	1000
2022-05-24	2022-05-24	Raritan Project	control	2022	5	Seine	1000
2022-06-22	2022-06-22	Raritan Project	Control	2022	6	Seine	1000
2022-06-29	2022-06-29	Raritan Project	Control	2022	6	Seine	1000
2022-07-21	2022-07-21	Raritan Project	Control	2022	7	Seine	1000
2022-08-11	2022-08-11	Raritan Project	Control	2022	8	seine	900
2022-08-16	2022-08-16	Raritan Project	Control 1	2022	8	Seine	925
2022-08-16	2022-08-16	Raritan Project	Control 2	2022	8	Seine	975
2022-09-14	2022-09-14	Raritan Project	Control	2022	9	Seine	1000
2022-09-30	2022-09-30	Raritan Project	Control	2022	9	Seine	1000
2022-10-27	2022-10-27	Raritan Project	Control	2022	10	Seine	1000
2022-11-01	2022-11-01	Raritan Project	Control	2022	11	Seine	1000
2022-11-02	2022-11-02	Raritan Project	Control	2022	11	Seine	1000
