# Supplementary material for: A potential tool for marine biogeography: eDNA-dominant fish species differ among coastal habitats and by season concordant with gear-based assessments
Source: PLoS One. 2024 Nov 11;19(11):e0313170. doi: 10.1371/journal.pone.0313170 (PMC11554088; doi:10.1371/journal.pone.0313170)
Supplement: S11 Table — (XLSX) [file pone.0313170.s011.xlsx]

## Sheet: S11 RBSS 2022 #BONY FISH
TABLE S11. RBSS 2022 SEINE CATCH INDIVIDUALS																								#SEINES/DAY		8	3	5	7	4	5	9	7	7	9	3	6	7	9	7	7	8	1
				#BONY FISH BY SEINE DAY																			#BONY FISH PER SEINE DAY, NORMALIZED TO CATCH PER SEINE
	TER=TRAWL JAN, E RIVER, RARITAN eDDS			ABSOLUTE																				TER=TRAWL JAN, E RIVER, RARITAN eDDS		ABSOLUTE
	TER RARITAN			266	180	3133	188	49	435	280	270	5255	2441	443	1086	7237	9896	5820	4642	2849	55			TER RARITAN		33.25	60	626.6	26.8571	12.25	87	31.1111	38.5714	750.714	271.222	147.667	181	1033.86	1099.56	831.429	663.143	356.125	55
	TER SHARED			0	0	16	38	26	1556	1447	1949	1000	555	28	10	53903	7421	4	91	23515	13			TER SHARED		0	0	3.2	5.42857	6.5	311.2	160.778	278.429	142.857	61.6667	9.33333	1.66667	7700.43	824.556	0.571429	13	2939.38	13
	TER NJT JAN			0	0	0	477	0	0	6	14	5	2	0	7	0	0	0	0	0	0			TER NJT JAN		0	0	0	68.1429	0	0	0.666667	2	0.714286	0.222222	0	1.16667	0	0	0	0	0	0
	TER ER			0	0	0	0	0	0	0	0	0	0	0	1	0	1	0	0	0	0			TER ER		0	0	0	0	0	0	0	0	0	0	0	0.166667	0	0.111111	0	0	0	0
				PROPORTION																						PROPORTION
	TER RARITAN	32.5173		98.8848	100	99.4603	26.5162	65.3333	21.8483	15.6337	12.0914	83.8385	81.1773	93.2632	93.9446	11.8279	57.1	99.4702	98.0566	10.8048	35.9477			TER RARITAN	33.2419	98.8848	100	99.4603	26.5162	65.3333	21.8483	15.6337	12.0914	83.8385	81.1773	93.2632	93.9446	11.8279	57.1	99.4702	98.0566	10.8048	35.9477
	TER SHARED	66.8765		0	0	0.507937	5.35966	34.6667	78.1517	80.7929	87.2817	15.9541	18.4569	5.89474	0.865052	88.097	42.8192	0.0683644	1.92226	89.1801	8.49673			TER SHARED	65.7526	0	0	0.507937	5.35966	34.6667	78.1517	80.7929	87.2817	15.9541	18.4569	5.89474	0.865052	88.097	42.8192	0.0683644	1.92226	89.1801	8.49673
	TER NJT JAN	0.373192		0	0	0	67.2779	0	0	0.335008	0.626959	0.0797703	0.0665115	0	0.605536	0	0	0	0	0	0			TER NJT JAN	0.384397	0	0	0	67.2779	0	0	0.335008	0.626959	0.0797703	0.0665115	0	0.605536	0	0	0	0	0	0
	TER ER	0.00146063		0	0	0	0	0	0	0	0	0	0	0	0.0865052	0	0.00577001	0	0	0	0			TER ER	0.00146445	0	0	0	0	0	0	0	0	0	0	0	0.0865052	0	0.00577001	0	0	0	0
	COLLECTION DATE			2022-04-21	2022-04-22	2022-04-26	2022-05-18	2022-05-19	2022-05-23	2022-06-21	2022-06-29	2022-07-20	2022-07-22	2022-08-09	2022-08-10	2022-08-15	2022-09-12	2023-09-13	2022-10-26	2022-10-31	2022-11-01			COLLECTION DATE		2022-04-21	2022-04-22	2022-04-26	2022-05-18	2022-05-19	2022-05-23	2022-06-21	2022-06-29	2022-07-20	2022-07-22	2022-08-09	2022-08-10	2022-08-15	2022-09-12	2023-09-13	2022-10-26	2022-10-31	2022-11-01
	SUM	136927		269	180	3150	709	75	1991	1791	2233	6268	3007	475	1156	61186	17331	5851	4734	26368	153			SUM	18968.1	33.625	60	630	101.286	18.75	398.2	199	319	895.429	334.111	158.333	192.667	8740.86	1925.67	835.857	676.286	3296	153
Brevoortia tyrannus	Atlantic menhaden	90938	66.4135			15	38	20	979	1432	1949	999	544	24	7	53902	7421	3	90	23512	3		Brevoortia tyrannus	Atlantic menhaden	12339.2	0	0	3	5.42857	5	195.8	159.111	278.429	142.714	60.4444	8	1.16667	7700.29	824.556	0.428571	12.8571	2939	3
Menidia menidia	Atlantic silverside	41575	30.3629	243	180	3124	147	36	99	144	211	5062	1603	437	1059	7091	8965	5704	4613	2802	55		Menidia menidia	Atlantic silverside	5922.76	30.375	60	624.8	21	9	19.8	16	30.1429	723.143	178.111	145.667	176.5	1013	996.111	814.857	659	350.25	55
Fundulus majalis	Striped killifish	2282	1.66658	22		7	40	7	328	104	43	120	582		12	46	857	73	23	18			Fundulus majalis	Striped killifish	296.48	2.75	0	1.4	5.71429	1.75	65.6	11.5556	6.14286	17.1429	64.6667	0	2	6.57143	95.2222	10.4286	3.28571	2.25	0
Anchoa mitchilli	Bay anchovy	604	0.441111			1		6	574	8				3					1	3	8		Anchoa mitchilli	Bay anchovy	126.907	0	0	0.2	0	1.5	114.8	0.888889	0	0	0	1	0	0	0	0	0.142857	0.375	8
Clupea harengus	Atlantic herring	478	0.349091				477			1													Clupea harengus	Atlantic herring	68.254	0	0	0	68.1429	0	0	0.111111	0	0	0	0	0	0	0	0	0	0	0
Fundulus heteroclitus	Mummichog	377	0.275329	1		2	1	6	4	4	10	38	224	1	8	34	9		6	29			Fundulus heteroclitus	Mummichog	47.1643	0.125	0	0.4	0.142857	1.5	0.8	0.444444	1.42857	5.42857	24.8889	0.333333	1.33333	4.85714	1	0	0.857143	3.625	0
Pomatomus saltatrix	Bluefish	153	0.111738							27	6	3	2		6	26	59	24					Pomatomus saltatrix	Bluefish	19.2063	0	0	0	0	0	0	3	0.857143	0.428571	0.222222	0	1	3.71429	6.55556	3.42857	0	0	0
Bairdiella chrysoura	Silver perch	130	0.0949411												49					1	80		Bairdiella chrysoura	Silver perch	88.2917	0	0	0	0	0	0	0	0	0	0	0	8.16667	0	0	0	0	0.125	80
Menticirrhus saxatilis	Northern kingfish	121	0.0883683									31	28	5	1	37	6	13					Menticirrhus saxatilis	Northern kingfish	17.1825	0	0	0	0	0	0	0	0	4.42857	3.11111	1.66667	0.166667	5.28571	0.666667	1.85714	0	0	0
Membras martinica	Rough silverside	57	0.041628							57													Membras martinica	Rough silverside	6.33333	0	0	0	0	0	0	6.33333	0	0	0	0	0	0	0	0	0	0	0
Mugil curema	White mullet	52	0.0379764													45		7					Mugil curema	White mullet	7.42857	0	0	0	0	0	0	0	0	0	0	0	0	6.42857	0	1	0	0	0
Paralichthys dentatus	Summer Flounder	29	0.0211792						3	7		1	11	1	3	1		1			1		Paralichthys dentatus	Summer Flounder	4.8619	0	0	0	0	0	0.6	0.777778	0	0.142857	1.22222	0.333333	0.5	0.142857	0	0.142857	0	0	1
Pseudopleuronectes americanus	Winter flounder	26								4	14		1		7								Pseudopleuronectes americanus	Winter flounder	3.72222	0	0	0	0	0	0	0.444444	2	0	0.111111	0	1.16667	0	0	0	0	0	0
Sphoeroides maculatus	Northern puffer	14					4										2	8					Sphoeroides maculatus	Northern puffer	1.93651	0	0	0	0.571429	0	0	0	0	0	0	0	0	0	0.222222	1.14286	0	0	0
Strongylura marina	Atlantic needlefish	12										2					1	9					Strongylura marina	Atlantic needlefish	1.68254	0	0	0	0	0	0	0	0	0.285714	0	0	0	0	0.111111	1.28571	0	0	0
Apeltes quadracus	Four-spine stickleback	2		2																			Apeltes quadracus	Four-spine stickleback	0.25	0.25	0	0	0	0	0	0	0	0	0	0	0	0	0	0	0	0	0
Dorosoma cepedianum	Gizzard shad	9															1			3	5		Dorosoma cepedianum	Gizzard shad	5.48611	0	0	0	0	0	0	0	0	0	0	0	0	0	0.111111	0	0	0.375	5
Leiostomus xanthurus	Spot	9							4	1		1	2					1					Leiostomus xanthurus	Spot	1.41905	0	0	0	0	0	0.8	0.111111	0	0.142857	0.222222	0	0	0	0	0.142857	0	0	0
Pogonias cromis	Black drum	8														3		5					Pogonias cromis	Black drum	1.14286	0	0	0	0	0	0	0	0	0	0	0	0	0.428571	0	0.714286	0	0	0
Caranx hippos	Crevalle jack	8											4		1		3						Caranx hippos	Crevalle jack	0.944444	0	0	0	0	0	0	0	0	0	0.444444	0	0.166667	0	0.333333	0	0	0	0
Lagodon rhomboides	Pinfish	8										3	3				2						Lagodon rhomboides	Pinfish	0.984127	0	0	0	0	0	0	0	0	0.428571	0.333333	0	0	0	0.222222	0	0	0	0
Peprilus triacanthus	Butterfish	5										5											Peprilus triacanthus	Butterfish	0.714286	0	0	0	0	0	0	0	0	0.714286	0	0	0	0	0	0	0	0	0
Chilomycterus schoepfi	Striped burrfish	4											1	1	2								Chilomycterus schoepfi	Striped burrfish	0.777778	0	0	0	0	0	0	0	0	0	0.111111	0.333333	0.333333	0	0	0	0	0	0
Centropristis striata	Black sea bass	3												3									Centropristis striata	Black sea bass	1	0	0	0	0	0	0	0	0	0	0	1	0	0	0	0	0	0	0
Astroscopus guttatus	Northern Stargazer	3											1				2						Astroscopus guttatus	Northern Stargazer	0.333333	0	0	0	0	0	0	0	0	0	0.111111	0	0	0	0.222222	0	0	0	0
Syngnathus fuscus	Northern pipefish	2		1			1																Syngnathus fuscus	Northern pipefish	0.267857	0.125	0	0	0.142857	0	0	0	0	0	0	0	0	0	0	0	0	0	0
Sphyraena borealis	Northern sennet	2										2											Sphyraena borealis	Northern sennet	0.285714	0	0	0	0	0	0	0	0	0.285714	0	0	0	0	0	0	0	0	0
Trachinotus falcatus	Permit	2																2					Trachinotus falcatus	Permit	0.285714	0	0	0	0	0	0	0	0	0	0	0	0	0	0	0.285714	0	0	0
Orthopristis chrysoptera	Pigfish	2														1		1					Orthopristis chrysoptera	Pigfish	0.285714	0	0	0	0	0	0	0	0	0	0	0	0	0.142857	0	0.142857	0	0	0
Anguilla rostrata	American eel	1											1										Anguilla rostrata	American eel	0.111111	0	0	0	0	0	0	0	0	0	0.111111	0	0	0	0	0	0	0	0
Alosa aestivalis	Blueback herring	1																			1		Alosa aestivalis	Blueback herring	1	0	0	0	0	0	0	0	0	0	0	0	0	0	0	0	0	0	1
Alosa mediocris	Hickory shad	1					1																Alosa mediocris	Hickory shad	0.142857	0	0	0	0.142857	0	0	0	0	0	0	0	0	0	0	0	0	0	0
Gobiosoma bosc	Naked goby	1								1													Gobiosoma bosc	Naked goby	0.111111	0	0	0	0	0	0	0.111111	0	0	0	0	0	0	0	0	0	0	0
Opsanus tau	Oyster toadfish	1													1								Opsanus tau	Oyster toadfish	0.166667	0	0	0	0	0	0	0	0	0	0	0	0.166667	0	0	0	0	0	0
Stenotomus chrysops	Scup	1															1						Stenotomus chrysops	Scup	0.111111	0	0	0	0	0	0	0	0	0	0	0	0	0	0.111111	0	0	0	0
Cyprinodon variegatus	Sheepshead minnow	1																	1				Cyprinodon variegatus	Sheepshead minnow	0.142857	0	0	0	0	0	0	0	0	0	0	0	0	0	0	0	0.142857	0	0
Gobiesox strumosus	Skilletfish	1															1						Gobiesox strumosus	Skilletfish	0.111111	0	0	0	0	0	0	0	0	0	0	0	0	0	0.111111	0	0	0	0
Etropus microstomus	Smallmouth flounder	1				1																	Etropus microstomus	Smallmouth flounder	0.2	0	0	0.2	0	0	0	0	0	0	0	0	0	0	0	0	0	0	0
Menticirrhus americanus	Southern kingfish	1															1						Menticirrhus americanus	Southern kingfish	0.111111	0	0	0	0	0	0	0	0	0	0	0	0	0	0.111111	0	0	0	0
Anchoa hepsetus	Striped anchovy	1										1											Anchoa hepsetus	Striped anchovy	0.142857	0	0	0	0	0	0	0	0	0.142857	0	0	0	0	0	0	0	0	0
Scophthalmus aquosus	Windowpane	1								1													Scophthalmus aquosus	Windowpane	0.111111	0	0	0	0	0	0	0.111111	0	0	0	0	0	0	0	0	0	0	0
