# Supplementary material for: A potential tool for marine biogeography: eDNA-dominant fish species differ among coastal habitats and by season concordant with gear-based assessments
Source: PLoS One. 2024 Nov 11;19(11):e0313170. doi: 10.1371/journal.pone.0313170 (PMC11554088; doi:10.1371/journal.pone.0313170)
Supplement: S12 Table — (XLSX) [file pone.0313170.s012.xlsx]

## Sheet: S12 RBSS 2022 eDNA COPIES
TABLE S12. RBSS 2022 eDNA COPIES			BY SEINE DAY (NORMALIZED TO PER WATER SAMPLE)																							EDNA COPIES/L INDIV WATER SAMPLES, ADJUST FOR VOLUME FILTERED
																									ORDER BY RIP#	1	2	3	4	5	6	7	8	9	10	11	12	13	14	15	16	17	18	19	20	21	22	23	24
TER=TRAWL JAN, E RIVER, RARITAN eDDS								INDEX1																	REGION	3	4	4	4	3	2	1	1	4	4	3	3	4	2	1	1	2	1	1	2	2	3	3	4
TER SHARED	ABS		12730.6	1147.67	3711.89	1261.55	7979.55	266.689	4790.07	2106.01	7098.82	27081.7	16483.9	7983.91	9097.02	36410.2	21330.9	1484.47	16562.5	3755.47					BLOCK	51	138	171	15	32	138	7	52	171	42	7	99	158	21	1	45	108	11	65	57	137	32	80	159
TER RARITAN	ABS		16281.7	4884.31	6834.43	2437.42	12377.9	2023.16	7340.75	171.778	17346.3	9769.49	2894.74	6598.45	13253.5	21792.8	3057.31	24228.9	34008.1	1809.63					INDEX2	RIP220413	RIP220414	RIP220416	RIP220419	RIP220421	RIP220422	RIP220432	RIP220441	RIP220519	RIP220522	RIP220525	RIP220527	RIP220529	RIP220530	RIP220531	RIP220533	RIP220536	RIP220614	RIP220615	RIP220617	RIP220618	RIP220620	RIP220621	RIP220638
TER TRAWL JAN	ABS		53.398	36.5518	5.39077	21.3115	109.769	0	60.1549	25.3099	122.105	201.813	134.128	41.2136	196.353	307.539	1219.3	164.535	70.3666	378.47
TER ER	ABS		5.89354	17.443	21.7908	42.9867	0	257.205	102.412	0	90.0587	0	175.034	179.379	341.895	204.933	287.22	45.2243	16.5168	125.892					FILTER	897A30-AFAR05jan2023*	898A30-AFAR05jan2023	899A30-AFAR05jan2023	900A30-AFAR05jan2023	904A30-AFAR05jan2023	902A30-AFAR05jan2023	905A30-AFAR05jan2023	906A30-AFAR05jan2023	944-ostr30AFARmar2023	943-ostr30AFARmar2023	946-ostr30AFARmar2023	947-ostr30AFARmar2023	907-ostr30AFARmar2023	908-ostr30AFARmar2023	909-ostr30AFARmar2023	912-ostr30AFARmar2023	911-ostr30AFARmar2023	913-ostr30AFARmar2023	915-ostr30AFARmar2023	916-ostr30AFARmar2023	917-ostr30AFARmar2023	918-ostr30AFARmar2023	919-ostr30AFARmar2023	921-ostr30AFARmar2023
																									FILTERED VOLUME	450	250	425	435	325	300	400	400	500	600	600	600	600	900	800	600	600	600	445	500	600	600	500	600
TER SHARED	0.472839		0.436034	0.159204	0.345522	0.328808	0.381566	0.103501	0.36163	0.868229	0.282881	0.724434	0.798396	0.484971	0.39146	0.613948	0.791031	0.055358	0.324811	0.59216					TER SHARED	0.605795	0.412566	0.954382	0.00739603	0.120171	0.160474	0.360859	0.291359	0.189902	0.31576	0.694669	0.682804	0.737442	0.370213	0.338167	0.0891144	0.204198	0.360259	0.227455	0.347241	0.650385	0.241799	0.815022	0.908311
TER RARITAN	0.488039		0.557663	0.677546	0.636184	0.635286	0.591886	0.785178	0.554197	0.0708178	0.691234	0.261333	0.140207	0.400813	0.570319	0.36747	0.113377	0.903531	0.666939	0.285342					TER RARITAN	0.30151	0.514019	0.0358783	0.991045	0.699099	0.676845	0.616352	0.70622	0.789766	0.670782	0.218846	0.228657	0.238144	0.624436	0.633223	0.852265	0.315603	0.613785	0.763549	0.401254	0.199661	0.711717	0.12158	0.040455
TER TRAWL JAN	0.00821014		0.00182893	0.00507043	0.0005018	0.00555459	0.00524892	0	0.00454145	0.0104343	0.00486579	0.00539848	0.00649646	0.00250346	0.00844937	0.00518572	0.0452164	0.00613574	0.00137997	0.059677					TER TRAWL JAN	0	0.0224516	0.00300829	0.000415722	0.0289568	0.00429319	0.000643894	0	0.00883867	0	0	0	0	0	0.00634757	0	0	0.00841864	0	0	0.00644465	0	0.00991038	0.0512338
TER ER	0.00499197		0.000201858	0.00241967	0.0020284	0.011204	0	0.0998199	0.00773171	0	0.00358876	0	0.00847775	0.0108961	0.0147123	0.00345558	0.0106512	0.00168648	0.000323914	0.0198506					TER ER	0	0	0.000452746	0	0	0.00249841	0.00260278	0	0	0.0134573	0.0591933	0	0	0	0	0.0454754	0.480199	0.00545559	0	0.0207996	0.0121801	0	0	0
AVERAGE BY DAY	21299.6		29196.4	7208.82	10742.9	3836.73	20912.7	2576.69	13245.8	2425.64	25094.7	37383.2	20646.3	16462.7	23238.7	59305	26965.9	26815.8	50991.3	6341.98	0					325.509	1369.77	52069.3	63020.9	454.353	13963.3	16744.3	4741.43	9644.65	1929.34	2466.21	1306.73	6466.64	4392.16	51879.2	4509.15	644.22	35824.6	9298.21	16913	5520.94	9520.81	2396.93	1482.02
SEQ ID EXCEL	AVERAGE COPIES/WATER SAMPLE	SEINE DAY	2022-04-21	2022-04-22	2022-04-26	2022-05-18	2022-05-19	2022-05-23	2022-06-21	2022-06-29	2022-07-20	2022-07-22	2022-08-09	2022-08-10	2022-08-15	2022-09-12	2023-09-13	2022-10-26	2022-10-31	2022-11-01		AVE COPIES/L	DETECTS	READS PER DETECT	SEINE DAY	2022-04-21	2022-04-21	2022-04-21	2022-04-21	2022-04-22	2022-04-22	2022-04-26	2022-04-26	2022-05-18	2022-05-18	2022-05-18	2022-05-18	2022-05-19	2022-05-19	2022-05-19	2022-05-23	2022-05-23	2022-06-21	2022-06-21	2022-06-21	2022-06-21	2022-06-21	2022-06-21	2022-06-29
>1.00 MENHADEN, RIVER HERRINGS	8893.29	41.7533	354.914	1101.43	3453.29	1134.52	7928.67	208.67	2117.23	1894.6	6704.72	26646.6	16159.6	7815	7768.11	35294.1	20398.8	1140.3	16203.3	3755.47		10458.1	59	10812.6		197.191	540.603	516.959	164.901	0	2202.87	6042.32	864.266	1710.85	366.167	1568.84	892.239	4616.14	1626.03	17543.9	339.508	77.8323	1610.93	99.7882	3411.12	3503.58	2178.65	1899.34	711.916
>1.00 ATLANTIC SILVERSIDE MENIDIA MENIDIA	8425.54	39.5573	15553.9	2806.5	4697.03	646.042	166.563	1903.98	5652.19	115.547	17005	8930.83	2152.27	5394.38	10577.8	17677.3	1128.93	23984.9	32746	520.68		9941.07	54	11229.7		29.1818	19.3038	378.265	61788.7	317.638	5295.35	9394.06	0	2090.55	438.437	55.1761	0	0	499.69	0	3734.04	73.9151	19867.9	5888.97	2308.72	574.736	5159.54	113.317	0
>1.00_Striped_bass_Morone_saxatilis	1116.08	5.2399	466.112	871.56	2105.67	1715.18	12043.4	85.3185	382.238	0	0	0	0	8.72492	29.5381	0	54.6665	161.161	1027.28	1138.58		971.865	32	1852.62			684.785	1066.29	113.368		1743.12	862.846	3348.5	5402.65	801.392	357.881	298.793	1356.44	2201.44	32572.2	72.129	98.5081	296.583	195.761	984.435	127	662.822	26.8233	0
>1.00 STRIPED KILLIFISH	993.496	4.66439	12360.4	18.9396	258.597	45.3694	0	42.8202	2566.31	0	234.937	329.365	0	63.1661	543.926	814.954	126.7	157.034	320.449	0		1262.26	36	2138.82		0	24.5184	49115.7	301.204	0	37.8792	0	517.194	0	181.478	0	0	0	0	0	31.9242	53.7162	11295.2	1493.01	2461.79	24.3446	123.474	0	0
>1.00_Bluefish_Pomatomus_saltatrix	330.443	1.55141	0	0	0	46.4505	0	15.4472	840.717	56.2314	180.524	82.7068	184.852	444.059	485.001	2682.44	899.685	17.6742	12.1906	0		473.776	40	722.509										90.3981	54.3362	41.0676	0	0	0	0	0	30.8945	1129.84	382.864	2463.19	311.883	698.779	57.7382	59.9551
>1.00_Mummichog_Fundulus_heteroclitus	237.42	1.11467	261.768	1206.25	31.7286	8.35285	92.9622	0	428.175	0	143.427	562.528	182.486	201.212	76.7703	708.336	13.1043	0	206.087	150.368		262.575	31	516.68		68.9623		423.596	554.513		2412.5	63.4572		33.4114	0	0	0	0	0	278.887	0	0	581.777	632.041	1030.08	88.6959	142.922	93.5404	0
>1.00_Black_drum_or_Spot_Pogonias_cromis_or_Leiostomus_xanthurus	192.744	0.904918	0	0	0	21.3987	75.0143	18.4136	30.2929	0	17.3662	94.645	113.58	314.404	1726.52	500.95	521.441	18.7691	16.5989	0		199.194	30	405.029										0	0	85.5949	0	183.549	41.4943	0	36.8272	0	69.7039	0	0	0	112.053	0	0
>1.00_Black_sea_bass_Centropristis_striata	103.475	0.485805	0	0	0	30.9807	50.879	0	10.8915	145.039	72.7383	22.5888	89.9353	8.99231	576.321	129.654	538.268	164.973	21.2809	0		102.124	32	194.675										71.5066	40.1499	12.2664	0	152.637	0	0	0	0	0	45.3449	0	0	0	20.0038	435.117
>1.00_Northern_kingfish_Menticirrhus_saxatilis	92.82	0.435783	0	0	0	0	0	0	7.13743	0	0	98.7868	261.556	235.672	357.83	223.841	439.479	46.4585	0	0		95.1476	22	263.818										0	0	0	0	0	0	0	0	0	42.8246	0	0	0	0	0	0
>1.00 SUMMER FLOUNDER PARALICHTHYS DENTATUS	81.0091	0.380332	15.3232	27.3001	0	50.6732	0	15.1994	95.6354	66.3676	86.4209	83.1387	234.395	96.7487	208.661	171.51	267.135	22.1591	17.4977	0		89.7198	36	152.025		0	0	61.2928	0	54.6003	0	0	0	49.1803	21.4133	132.099	0	0	0	0	30.3988	0	0	476.782	0	62.8192	0	34.211	199.103
>1.00_Bay_anchovy_Anchoa_mitchilli	78.013	0.366265	0	58.347	142.671	0	0	0	124.992	0	9.88655	59.1099	52.2299	22.8421	19.7705	31.802	161.165	622.845	51.548	47.0255		74.0728	29	155.808						22.3742	94.3197	285.343		0	0	0	0	0	0	0	0	0	115.262	0	342.657	159.006	78.8105	54.2148	0
>1.00_Winter_or_Yellowtail_flounder_Pseudopleuronectes_americanus_or_Pleuronectes_ferrugineus	66.9152	0.314162	0	0	0	21.5764	81.1317	0	29.9776	99.4245	34.9443	9.42802	216.729	652.506	0	40.0992	18.6564	0	0	0		64.3368	20	196.227										0	0	0	86.3056	33.5313	7.39541	202.468	0	0	0	0	138.327	41.539	0	0	0
>1.00_Atlantic_needlefish_Strongylura_marina	59.7255	0.280407	0	0	0	0	0	0	0	0	16.9504	0	3.67816	4.72475	2.93481	38.6652	1008.11	0	0	0		55.3291	12	281.256										0	0	0	0	0	0	0	0	0	0	0	0	0	0	0	0
>1.00 TAUTOG TAUTOGA ONITIS	56.0934	0.263354	36.1384	0	0	21.3115	45.4307	0	5.23918	0	83.1936	164.229	109.517	23.0127	86.259	8.96007	126.017	50.3994	0	249.972		48.5207	22	134.535		0	30.7536	87.6007	26.1992	0	0	0	0	85.2459	0	0	0	0	0	136.292	0	0	31.4351	0	0	0	0	0	0
>1.00_American_eel_Anguilla_rostrata	48.338	0.226943	63.2753	50.1569	0	0	1.23923	7.84485	31.687	0	5.7703	0	263.08	79.7974	50.5334	237.941	46.4124	0	32.3458	0		56.8573	26	133.396		11.2165	69.8084	154.096	17.9798		100.314			0	0	0	0	0	3.7177	0	15.6897	0	0	0	66.0035	37.7937	54.3872	31.9379	0
>1.00_Northern_pipefish_Syngnathus_fuscus	44.6909	0.20982	5.89354	17.443	0	42.9867	0	257.205	48.8005	0	80.0638	0	129.433	0	83.4745	0	139.137	0	0	0		40.8864	16	155.879				23.5741			34.886			0	25.9636	145.983	0	0	0	0	205.056	309.353	0	0	292.803	0	0	0	0
>1.00_Atlantic_herring_Clupea_harengus	40.1741	0.188614	12.1068	486.187	5.7388	32.8394	133.814	21.7912	30.6559	0	0	0	0	0	0	0	0	0	0	0		29.3868	14	128.043					48.4272		972.374		11.4776	34.6604	0	67.3077	29.3894	124.345	12.3923	264.706	43.5825	0	110.706	0	0	21.7909	9.38489	42.0534	0
>1.00_Rough_silverside_Membras_martinica_formerly_Odontesthes94	37.2985	0.175114	0	0	0	0	0	0	634.793	0	0	0	0	0	0	17.7504	18.8305	0	0	0		65.1106	6	661.958										0	0	0	0	0	0	0	0	0	0	0	3223.64	371.638	213.478	0	0
>1.00_Silver_perch_Bardiella_chrysoura_(nibea93)	31.5348	0.148053	0	0	0	0	0	0	0	0	0	0	18.8506	179.379	21.4666	86.0253	74.2704	45.2243	16.5168	125.892		28.2899	18	95.8714										0	0	0	0	0	0	0	0	0	0	0	0	0	0	0	0
>1.00_Scup_Stenotomus_chrysops	29.484	0.138425	0	0	0	0	0	0	18.0821	25.3099	21.9614	23.0832	20.9321	11.2825	27.1084	153.055	85.1765	107.879	36.8417	0		36.2196	20	110.47										0	0	0	0	0	0	0	0	0	84.738	0	0	0	0	23.7545	75.9296
>1.00_Skilletfish99_Gobiesox_strumosus99	29.3553	0.137821	0	0	0	0	0	0	41.1963	0	0	26.6423	115.473	13.4636	92.244	25.5426	181.219	10.9486	21.6655	0		30.0608	20	91.6854										0	0	0	0	0	0	0	0	0	46.9248	0	131.305	68.9479	0	0	0
>1.00_Striped_burrfish_Chilomycterus_schoepfi	28.3985	0.133329	0	0	0	0	0	0	0	7.83983	0	0	3.88855	482.265	0	0	17.1787	0	0	0		25.1396	4	383.379										0	0	0	0	0	0	0	0	0	0	0	0	0	0	0	0
>1.00_Naked_goby_Gobiosoma_bosc	27.6422	0.129778	0	55.2954	0	0	0	0	25.4824	0	0	1.98465	19.4023	291.123	43.4065	30.2517	30.6134	0	0	0		26.3372	13	123.582							110.591			0	0	0	0	0	0	0	0	0	69.2483	83.646	0	0	0	0	0
>1.00_Tuna_sp_Thunnus_sp	20.4026	0.0957889	0	0	0	0	0	0	0	0	13.9983	0	0	0	0	0	333.741	19.5083	0	0		18.5203	4	282.435										0	0	0	0	0	0	0	0	0	0	0	0	0	0	0	0
>1.00_American_gizzard_shad_Dorosoma_cepedianum	19.2673	0.0904587	4.73909	0	0	0	0	0	0	0	0	0	0	0	0	2.25944	0	2.65895	111.659	225.496		11.6823	7	101.803		18.9564								0	0	0	0	0	0	0	0	0	0	0	0	0	0	0	0
>1.00_Flathead_grey_mullet_Mugil_cephalus	18.0961	0.0849601	0	0	0	0	0	0	0	0	0	14.4999	0	2.19369	80.0503	94.2318	0	6.25635	0	128.499		16.6785	6	169.565										0	0	0	0	0	0	0	0	0	0	0	0	0	0	0	0
>1.00_Weakfish_Cynoscion_regalis	16.2993		0	0	0	0	0	0	0	0	10.7365	22.3714	53.1745	45.6906	29.0532	18.6316	63.5048	25.1818	25.0422	0		16.4744	15	66.9961										0	0	0	0	0	0	0	0	0	0	0	0	0	0	0	0
>1.00_Broad_striped_anchovy_Anchoa_hepsetus	15.5064		0	0	0	0	0	0	0	0	0	0	66.4833	33.7781	63.3388	40.8341	74.6811	0	0	0		15.7352	13	73.8345										0	0	0	0	0	0	0	0	0	0	0	0	0	0	0	0
>1.00_Sturgeon_sp_Acipenser_sp	14.2425		0	239.098	0	0	0	0	0	0	17.2674	0	0	0	0	0	0	0	0	0		9.25465	2	282.267							478.197			0	0	0	0	0	0	0	0	0	0	0	0	0	0	0	0
>1.00_Seaboard_goby_Gobiosoma_ginsburgi	12.9579		0	0	21.7908	0	0	0	53.6119	0	8.50245	0	26.7504	0	49.974	24.4101	48.2019	0	0	0		15.2296	15	61.9337								43.5817		0	0	0	0	0	0	0	0	0	195.444	0	58.9819	67.2455	0	0	0
>1.00_Little_tunny_or_skipjack_tuna_Euthynnus_alletteratus_or_Katsuwonus_pelamis	12.2318		0	0	0	0	0	0	0	0	220.172	0	0	0	0	0	0	0	0	0		18.0469	1	1100.86										0	0	0	0	0	0	0	0	0	0	0	0	0	0	0	0
>1.00_Oyster_toadfish_Opsanus_tau	11.9058		0	21.1587	0	19.0476	8.66597	0	0	0	0	0	49.0115	18.2055	1.64523	8.73607	9.34325	78.4907	0	0		10.9346	11	60.6373							42.3173			76.1905	0	0	0	0	0	25.9979	0	0	0	0	0	0	0	0	0
>1.00_White_mullet_Mugil_curema	11.8089		0	0	0	0	0	0	0	0	0	0	0	0	92.4521	94.4976	25.6109	0	0	0		15.1012	5	184.235										0	0	0	0	0	0	0	0	0	0	0	0	0	0	0	0
>1.00_American_butterfish_Peprilus_triacanthus	11.4877		0	0	0	0	0	0	0	0	118.525	0	0	9.22348	0	66.3621	0	12.6691	0	0		17.3192	6	176.079										0	0	0	0	0	0	0	0	0	0	0	0	0	0	0	0
>1.00_Windowpane_flounder_Scophthalmos_aquosus	10.8248		1.4127	43.0972	0	0	133.141	0	0	0	0	0	0	0	0	0	0	0	17.1964	0		9.1812	5	112.011					5.65081	25.6084	60.586			0	0	0	0	0	0	399.422	0	0	0	0	0	0	0	0	0
>1.00_Northern_puffer_Sphoeroides_maculatus	9.97387		0	0	0	0	18.645	0	14.4166	0	6.11903	0	75.2221	0	17.7757	10.7656	36.5858	0	0	0		10.2684	9	69.5971										0	0	0	0	0	0	55.9349	0	0	0	0	0	0	86.4993	0	0
>1.00_White_perch_Morone_americana	9.94136		17.2596	36.5518	5.39077	0	64.3382	0	36.8337	0	0	0	0	0	0	0	0	0	18.5703	0		10.5118	9	71.2469				69.0386		13.1566	59.947	10.7815		0	0	0	0	0	0	193.015	0	0	185.421	0	0	35.5805	0	0	0
>1.00_Jack_family_caranx_ignobilis99	7.26226		0	0	0	0	0	0	0	0	0	130.721	0	0	0	0	0	0	0	0		8.57185	2	261.441										0	0	0	0	0	0	0	0	0	0	0	0	0	0	0	0
>1.00_Striped_sea_robin_Prionotus_evolans	6.40203		0	50.0851	0	0	0	0	0	15.2776	0	0	43.7701	0	6.10369	0	0	0	0	0		4.8463	4	73.9061							100.17			0	0	0	0	0	0	0	0	0	0	0	0	0	0	0	0
>1.00_Cunner_Tetragolabrus_adspersus	5.33446		0	0	0	0	0	0	0	0	1.49247	0	0	0	94.5277	0	0	0	0	0		4.77124	2	145.523										0	0	0	0	0	0	0	0	0	0	0	0	0	0	0	0
>1.00_Fourspine_stickleback_Apelties_quadraacus	5.21257		35.2333	55.5068	0	0	0	0	0	0	0	0	0	0	3.08607	0	0	0	0	0		4.28205	3	87.0684				140.933			111.014
>1.00_Sheepshead_minnow_Cyprindon_variegatus	4.08067		0	0	0	0	0	0	0	0	0	18.1249	0	0	0	0	0	37.5955	17.7317	0		4.20021	4	64.0532										0	0	0	0	0	0	0	0	0	0	0	0	0	0	0	0
>1.00_Pinfish_Lagodon_rhomoboides	3.69569		0	0	0	0	0	0	0	0	0	61.8707	0	0	0	4.65178	0	0	0	0		4.51464	3	91.7978										0	0	0	0	0	0	0	0	0	0	0	0	0	0	0	0
>1.00_White_catfish_Ameiurus_catus	2.99523		0	38.667	15.2471	0	0	0	0	0	0	0	0	0	0	0	0	0	0	0		1.76768	2	53.9141							77.3339	30.4943
>1.00_White_sucker_Catastomus_commersoni	2.94848		7.97894	0	0	0	13.6555	0	0	0	0	0	0	0	0	0	0	31.4382	0	0		2.74093	3	55.7322				31.9158						0	0	0	0	0	0	40.9664	0	0	0	0	0	0	0	0	0
>1.00_American_conger_Conger_oceanicus	2.90785		0	10.4879	0	0	0	0	4.05743	0	0	0	0	0	9.62471	0	18.0046	10.1666	0	0		2.60177	5	31.7416						20.9758				0	0	0	0	0	0	0	0	0	0	0	0	24.3446	0	0	0
>1.00_Atlantic_croaker_(nibea98)	2.82842		0	0	0	0	0	0	0	0	0	0	0	0	0	3.88743	19.6038	27.4204	0	0		2.69504	3	54.7991										0	0	0	0	0	0	0	0	0	0	0	0	0	0	0	0
>1.00 Unknown fish multiple uraspis other genera99	2.46088		0	0	0	0	0	0	0	0	0	0	0	0	0	0	0	0	44.2958	0		2.90464	1	177.183
>1.00_Spotfin_killifish_Fundulus_luciae_formerly_Fundulus_grandis97	1.97376		0	0	0	0	0	0	0	0	0	0	0	10.8189	0	19.4085	0	0	5.30035	0		2.78867	4	42.5273										0	0	0	0	0	0	0	0	0	0	0	0	0	0	0	0
>1.00_Northern_sea_robin_Prionotus_carolinus	1.93459		0	0	0	0	11.8172	0	8.42825	0	0	0	0	0	0	8.00806	0	6.56917	0	0		2.52094	4	38.4443										0	0	0	0	0	0	35.4517	0	0	50.5695	0	0	0	0	0	0
>1.00_Southern_kingfish_Menticirrhus_americanus_(nibea95)	1.80583		0	0	0	0	0	0	6.68185	0	0	0	0	0	0	0	25.8231	0	0	0		1.92722	2	58.7803										0	0	0	0	0	0	0	0	0	40.0911	0	0	0	0	0	0
>1.00_Red_White_or_Spotted_hake_sp_Urophycis_sp	1.72671		0	0	5.69447	0	18.3824	0	0	0	0	0	0	0	0	0	0	0	7.00404	0		1.55004	3	31.5174								11.3889		0	0	0	0	0	0	55.1471	0	0	0	0	0	0	0	0	0
>1.00 Northern stargazer	1.5323		0	0	0	0	0	0	0	0	0	0	0	0	0	12.6269	0	0	14.9546	0		2.22262	2	67.7898
>1.00_Channel_catfish_Ictalurus_punctatus	1.38597		0	0	0	0	24.9475	0	0	0	0	0	0	0	0	0	0	0	0	0		1.22693	1	74.8424										0	0	0	0	0	0	74.8424	0	0	0	0	0	0	0	0	0
>1.00_Mahi_mahi_Coryphaena_hippurus	1.04981		0	0	0	0	0	0	0	0	0	0	0	0	3.0641	0	15.8326	0	0	0		0.929344	2	28.345										0	0	0	0	0	0	0	0	0	0	0	0	0	0	0	0
>1.00_Striped_blenny_Chasmodes_bosquianus	0.819878		0	14.7578	0	0	0	0	0	0	0	0	0	0	0	0	0	0	0	0		0.483862	1	29.5156							29.5156
>1.00 Florida pompano Trachinotus carolinus	0.47148		0	0	0	0	0	0	0	0	0	0	0	0	0	8.48664	0	0	0	0		0.834752	1	50.9198
>1.00 Smallmouth flounder Etropus microstomus	0.40456		0	0	0	0	0	0	0	0	0	0	0	0	0	7.28208	0	0	0	0		0.716271	1
>1.00 Blackcheek tonguefish Symphurus plagiusa	0.398463		0	0	0	0	0	0	0	0	0	0	0	0	0	0	0	7.17233	0	0		0.352738	1	21.517
>1.00_Striped_cusk_eel_Ophidon_marginatum	0.221067		0	0	0	0	0	0	0	0	0	0	0	0	3.97921	0	0	0	0	0		0.195699	1	11.9376
>1.00_Feather_blenny_Hypsoblennius_hentz	0.221067		0	0	0	0	0	0	0	0	0	0	0	0	3.97921	0	0	0	0	0		0.195699	1	11.9376
>1.00_Sharksucker_Echeneis_naucrates	0.209757		0	0	0	0	0	0	0	0	0	0	0	0	0	3.77562	0	0	0	0		0.371372	1	22.6537										0	0	0	0	0	0	0	0	0	0	0	0	0	0	0	0
>1.00_Silver_hake_Merluccius_bilinearis	0.168001		0	0	0	0	0	0	0	0	0	0	0	0	0	3.02402	0	0	0	0		0.297445	1	18.1441										0	0	0	0	0	0	0	0	0	0	0	0	0	0	0	0
>1.00 Round sardinella100 not full length Sardinella aurita	0.13087		0	0	0	0	0	0	0	0	0	0	0	0	2.35567	0	0	0	0	0		0.115853	1	7.06701
>1.00 ATLANTIC MOONFISH SELENA SETAPINNIS	0.0889047		0	0	0	0	0	0	0	0	0	0	0	0	0	0	0	0	1.60028	0		0.104937	1	6.40114
FRESHWATER
>1.00_Johnny_darter99_Ethiostomum_nigrum99	2.00107		0	36.0193	0	0	0	0	0	0	0	0	0	0	0	0	0	0	0	0		1.18096	1	72.0386							72.0386
>1.00_Taillight_or_Weed_shiner_Notropis_maculatus_or_texanus SUM WO AP75	82.388		0	0	0	0	0	0	1462.61	0	0	0	0	11.6476	0	0	0	6.25635	2.46964	0		144.906	4											0	0	0	0	0	0	0	0	0	0	0	8775.66	0	0	0	0
>1.00_Goldfish_Carassius_auratus	8.50946		0	0	153.17	0	0	0	0	0	0	0	0	0	0	0	0	0	0	0		5.02198	1										306.341
>1.00_Common_carp_Cyprinus_carpio	3.046		0	54.828	0	0	0	0	0	0	0	0	0	0	0	0	0	0	0	0		1.79764	1								109.656
Spottail or bridle shiner Notropis hudsonicus or bifrenatus	0.7272		0	0	0	0	0	0	13.0896	0	0	0	0	0	0	0	0	0	0	0		1.2875	1											0	0	0	0	0	0	0	0	0	0	0	0	0	0	78.5376	0
>1.00 Largemouth bass Micropterus salmoides	0.709365		0	0	0	0	0	0	0	0	0	0	0	0	0	0	0	0	12.7686	0		0.837283	1
>1.00_Yellow_perch_Perca_flavescens	0.846172		0	0	0	0	15.2311	0	0	0	0	0	0	0	0	0	0	0	0	0		0.74907	1											0	0	0	0	0	0	45.6933	0	0	0	0	0	0	0	0	0
>1.00_Grass_or_chain_pickerel_Esox_americanus_or_niger	1.23118		0	22.1612	0	0	0	0	0	0	0	0	0	0	0	0	0	0	0	0		0.726597	1								44.3224
walleye98	0.971104		0	17.4799	0	0	0	0	0	0	0	0	0	0	0	0	0	0	0	0		0.57311	1							34.9597
>1.00_Pumpkinseed_Lepomis_gibbosus	0.646112		0	0	6.46853	0	0	0	0	0	0	0	0	0	0	0	0	5.16149	0	0		0.465927	2										12.9371
>1.00_Brown_bullhead_Ameiurus_nebulosus	0.309908		5.57835	0	0	0	0	0	0	0	0	0	0	0	0	0	0	0	0	0		0.365793	1					22.3134
black crappie100	0.257771		0	0	4.63988	0	0	0	0	0	0	0	0	0	0	0	0	0	0	0		0.152127	1										9.27976
MERGED ASVS
>1.00_Atlantic_silverside_Menidia_menidia																							54			29.1818	19.3038	378.265	60881.4	317.638	5260.25	9394.06		2090.55	438.437	55.1761	0	0	499.69	0	3734.04	73.9151	19867.9	5888.97	2308.72	574.736	5159.54	113.317	0
menidia99																							7
menidia99																							1
silverside99																							1						907.294
>1.10_Atlantic_silverside_cluster3																							3								35.1049
>1.00 ATLANTIC SILVERSIDE																						9941.07				29.1818	19.3038	378.265	61788.7	317.638	5295.35	9394.06	0	2090.55	438.437	55.1761	0	0	499.69	0	3734.04	73.9151	19867.9	5888.97	2308.72	574.736	5159.54	113.317	0
>1.00_Atlantic_menhaden_Brevoortia_tyrannus_LS17																							55			6.40269	122.588	152.416			1086.57	451.913	644.238	1251.21	214.133	465.448	438.289	2029.69	435.53	6775.21	88.6903	0	348.064	0	1572.15	2091.25	1154	1058.95	370.947
>1.00_Atlantic_menhaden_LS16_or_river_herrings_Clupeidae_sp																							58			190.789	418.016	285.513	164.901		1116.3	3622.37	220.028	410.773	152.034	607.432	453.95	2357.14	1190.5	10768.6	250.817	28.0332	1262.87	99.7882	1838.97	1412.33	1024.65	840.386	340.969
>1.10_Atlantic_menhaden_LS15_Brevoortia_tyrannus																							29					79.0303				1968.04		48.8681	0	495.956	0	229.305	0	0	0	49.799	0	0	0	0	0	0	0
ls17-99																							9
ls16-99																							9
>1.00 MENHADEN, RIVER HERRINGS																										197.191	540.603	516.959	164.901	0	2202.87	6042.32	864.266	1710.85	366.167	1568.84	892.239	4616.14	1626.03	17543.9	339.508	77.8323	1610.93	99.7882	3411.12	3503.58	2178.65	1899.34	711.916
>1.00_Striped_killifish_Fundulus_majalis																							31				24.5184	32797.9	301.204		37.8792		355.938	0	181.478	0	0	0	0	0	0	53.7162	4015.03	876.375	2100.88	0	123.474	0	0
striped killifish99																							8					16317.8					161.256
>1.10_Striped_killifish_cv1																							14											0	0	0	0	0	0	0	31.9242	0	7280.18	616.632	360.913	24.3446	0	0	0
>1.00 STRIPED KILLIFISH																						1262.26				0	24.5184	49115.7	301.204	0	37.8792	0	517.194	0	181.478	0	0	0	0	0	31.9242	53.7162	11295.2	1493.01	2461.79	24.3446	123.474	0	0
>1.00_Summer_flounder_Paralichthys_dentatus																							32					61.2928		54.6003				49.1803	21.4133	49.4698	0	0	0	0	30.3988	0	0	0	0	62.8192	0	34.211	199.103
>1.10_Summer_flounder99 cv1																							5											0	0	82.6294	0	0	0	0	0	0	0	476.782	0	0	0	0	0
>1.10_Summer_flounder99a																							3
>1.00 SUMMER FLOUNDER																										0	0	61.2928	0	54.6003	0	0	0	49.1803	21.4133	132.099	0	0	0	0	30.3988	0	0	476.782	0	62.8192	0	34.211	199.103
>1.00_Tautog_Tautoga_onitis																							22				30.7536	87.6007	26.1992					85.2459	0	0	0	0	0	136.292	0	0	31.4351	0	0	0	0	0	0
tautog99																							0
>1.00 TAUTOG TAUTOGA ONITIS																										0	30.7536	87.6007	26.1992	0	0	0	0	85.2459	0	0	0	0	0	136.292	0	0	31.4351	0	0	0	0	0	0
>1.00 ATLANTIC MOONFISH SELENA SETAPINNIS
moonfish99
[truncated: 37 more columns]
