# Supplementary material for: A potential tool for marine biogeography: eDNA-dominant fish species differ among coastal habitats and by season concordant with gear-based assessments
Source: PLoS One. 2024 Nov 11;19(11):e0313170. doi: 10.1371/journal.pone.0313170 (PMC11554088; doi:10.1371/journal.pone.0313170)
Supplement: S13 Table — (XLSX) [file pone.0313170.s013.xlsx]

## Sheet: S13 BARNEGAT BAY
TABLE S13. BARNEGAT BAY 2017-2019 eDNA
ORIGINAL DATA SOURCE: FRONT MARINE SCI 2020 7:226		POOLED	MiSeq run	2017 06 jun-96	2017 06 jun-96	2017 06 jun-96	2017 06 jun-96	2017 06 jun-96	2017 11 nov-92	2017 11 nov-92	2017 11 nov-92	2017 11 nov-92	2017 11 nov-92	2017 11 nov-92	2017 11 nov-92	2017 11 nov-92	2017 11 nov-92	2018 01 jan-86	2018 01 jan-86	2018 01 jan-86	2018 01 jan-86	2018 01 jan-86	2018 01 jan-86	2018 01 jan-86	2018 01 jan-86	2018 06 jun-92	2018 06 jun-92	2018 06 jun-92	2018 06 jun-92	2018 09 sep	2018 09 sep	2018 09 sep	2018 09 sep	2018 09 sep	2018 09 sep	2018 09 sep	2018 09 sep	2018 10 oct-96	2018 10 oct-96	2018 10 oct-96	2018 10 oct-96	2018 10 oct-96	2018 10 oct-96	2018 10 oct-96	2018 10 oct-96	2018 10 oct-96	2018 11 nov	2018 11 nov	2018 11 nov
		0.804136	TER RARITAN	1	0.826274	0.889025	0.995618	0.984942	0.674672	0.847426	0.775604	0.646579	0.76922	0.7489	0.870929	0.85836	0.574126	0.361804	0.782545	0.710113	0.631816	0.846733	0.585455	0.831388	0.572124	0.973973	0.568678	0.989238	0.781331	0.813284	0.101428	0.9804	0.919442	0.704446	0.979546	0.992629	0.964406	0.83367	0.963876	0.952333	0.901442	0.913219	0.783682	0.761819	0.762621	0.849122	0.667231	0.637133	0.799635
		0.0475719	TER SHARED	0	0	0	0	0.000653135	0.101528	0.0331693	0.195553	0.156672	0.0305497	0.0217318	0.00728535	0.00311262	0.00696102	0.0685145	0.0102717	0.152256	0.11441	0.00432331	0.0117888	0.0323278	0.158178	0.0135859	0.0792683	0	0.165837	0.032019	0.699384	0.000767918	0.0332551	0.210719	0.0158385	0.00319487	0.00664489	0.0504614	0.00674631	0.0150814	0.037566	0.009644	0.0946136	0.0766405	0.0659512	0.00772263	0.14639	0.0258295	0.0174417
		0.00615853	TER TRAWL JAN	0	0	0	0	0.00323697	0	0.00232323	0	0.0443047	0.00170465	0.00898992	0	0.00363316	0.00988063	0.00866464	0	0.002479	0.0233649	0.00129632	0	0	0.0396211	0	0.0972401	0	0.0400379	0	0	0	0	0.028466	0.00130649	0.00220573	0	0.0644129	0.0259236	0.00710672	0.0122749	0	0.0311748	0.00439321	0.00582938	0.00255182	0	0	0
		0.00402665	TER ER	0	0	0	0	0	0.0594978	0	0	0	0.00116836	0.00200103	0.00587821	0	0.00798217	0.00160511	0	0.00429693	0.0324965	0.00142328	0.0555925	0	0.0569171	0.00607302	0.0575524	0.00694776	0.0127932	0	0	0	0	0	0	0	0.0123088	0	0	0	0.013211	0	0	0	0	0.00056822	0	0.00336529	0
			Collection date	2017-04-02	2017-04-16	2017-04-23	2017-05-14	2017-05-29	2017-06-11	2017-07-03	2017-07-09	2017-07-23	2017-08-06	2017-08-27	2017-09-04	2017-09-10	2017-09-17	2017-10-01	2017-10-14	2017-10-22	2017-10-29	2017-11-05	2017-11-19	2017-12-03	2017-12-23	2018-02-25	2018-03-03	2018-03-18	2018-03-25	2018-04-01	2018-04-08	2018-04-22	2018-04-29	2018-05-13	2018-05-20	2018-05-27	2018-06-03	2018-06-17	2018-06-24	2018-07-01	2018-07-08	2018-07-29	2018-08-05	2018-08-12	2018-08-20	2018-09-03	2018-09-16	2018-09-23	2018-09-30
			Primer name	AFAR	AFAR	AFAR	AFAR	AFAR	AFAR	AFAR	AFAR	AFAR	AFAR	AFAR	AFAR	AFAR	AFAR	AFAR	AFAR	AFAR	AFAR	AFAR	AFAR	AFAR	AFAR	AFAR	AFAR	AFAR	AFAR	AFAR	AFAR	AFAR	AFAR	AFAR	AFAR	AFAR	AFAR	AFAR	AFAR	AFAR	AFAR	AFAR	AFAR	AFAR	AFAR	AFAR	AFAR	AFAR	AFAR
			BONY FISH READS	3612	28660	26988	112741	139328	1832	43474	38138	74755	52210	67965	44061	188266	69530	67285	75450	108915	121336	149654	34609	26819	75162	54174	9348	14681	4221	67616	7631	82040	38370	28455	93380	378106	108053	32183	74411	221199	133525	129718	22037	263816	118709	193587	126361	172942	188800
TAXON NAME	SEQUENCE	BAY AF/AR READS	library	aq196Ajun2017	aq203Ajun2017	aq208Ajun2017	aq219Ajun2017	aq227Ajun2017	aq234AFAR20oct2017	aq240AFAR20oct2017	aq244AFAR20oct2017	aq248AFS20oct2017	aq254AFAR20oct2017	aq256AFAR20oct2017	aq258AFAR20oct2017	aq260AFAR20oct2017	aq262AFAR20oct2017	266AFAR26jan2018	270AFAR26jan2018	275AFAR26jan2018	279AFAR26jan2018	289AFAR26jan2018	294AFAR26jan2018	298AFAR26jan2018	302AFAR26jan2018	312AFARjun2018	315AFARjun2018	328AFARjun2018	332AFARjun2018	336AFARsep2018	340AFARsep2018	346AFARsep2018	349AFARsep2018	353AFARsep2018	356AFARsep2018	359AFARsep2018	362AFARsep2018	368AFARoct2018	371AFARoct2018	374AFARoct2018	376AFARoct2018	381AFARoct2018	384AFARoct2018	389AFARoct2018	393AFARoct2018	396AFARoct2018	415AFARnov2018	418AFARnov2018	433AFARnov2018
>1.00_Striped_killifish_Fundulus_majalis	ACTATGCACAGCCGTAAACTTTGATATGATATTACAACATTATCCGCCTGGGGACTACGAGCGTAAGCTTAAAACCCAAAGGACTTGGCGGTGCTTTAGATCCAT	1382015		0	8785	3833	72233	133918	0	2202	2237	9051	5682	13963	4914	19903	5109	7517	19575	5298	18211	71410	3812	3994	7290	155	0	0	0	1165	0	44576	11190	5040	25106	372543	70330	12655	22844	32719	9796	39937	6290	41002	16795	27679	14241	43797	47419
>1.00_Atlantic_silverside_Menidia_menidia	ACTATGCCTAGCCGTAAACTTTGGTGATAAAACACACATATCACCCGCCCGGGTACTACGAGCATTAGCTTAAAACCCAAAGGACTTGGCGGTGCTTTAGATCCAC	1219752		3612	1981	18478	39743	3101	765	5569	19789	25881	30046	25503	28028	38217	25227	9146	17638	9836	40831	4054	6437	0	5853	0	0	1091	1106	0	774	14767	19153	13240	61890	1033	33877	8256	45378	37087	78054	58419	7658	111002	62103	30410	56757	37947	83598
>1.00_Mummichog_Fundulus_heteroclitus	ACTATGCACAGCCGTAAACTTTGATAAGAATATACAACATTATCCGCCTGGGTACTACGAGCGTAAGCTTAAAACCCAAAGGACTTGGCGGTGCTTTAGATCCAC	1164656		0	12915	1682	271	0	471	29070	6717	12685	4224	10258	5086	102611	6475	5700	21367	62208	17620	51253	10013	18303	29859	52609	5316	13432	2192	53826	0	21089	4936	372	4474	1743	0	5425	3501	135616	31573	16515	3129	45312	11048	104374	8304	27434	19285
>1.00_Silver_perch_Bardiella_chrysoura	ACTATGCTTAGCCCTAAACATTGACAACAAGATACAACTGTTGTCCGCCTGGACACTACGAGCACCAGCTTGAAAGCCAAAGGACTTGGCGGTGCCTTAGACCCAC	130339		0	0	0	0	0	0	0	0	0	804	1173	1316	930	9112	2976	2192	0	3792	0	0	0	0	0	0	0	0	0	0	0	0	0	0	0	56	0	0	0	0	561	0	4555	1214	2363	6745	13665	11310
>1.00_Sheepshead_minnow_Cyprindon_variegatus	ACTATGCACAGCCCTAAACTTCGATAATATCTTACAACTATTATCCGCCCGGGAACTACGAGCATTAGCTTAAAACCCAAAGGACTTGGCGGTGCTTTAGATCCCT	111047		0	771	0	0	0	0	1160	276	2596	736	0	252	4547	736	548	2028	3094	7180	17082	5173	1511	2519	0	0	0	0	0	0	0	0	0	0	0	0	0	0	1565	0	761	785	3808	709	5800	1641	1807	1930
>1.00_Northern_pipefish_Syngnathus_fuscus	ACTATGCATAACTGTAAACACAGATAGCAACTTACTCGCAATCCGCCAGGGAACTACAAGCACTGGCTTGAAACCCAAAGGACTTGGCGGTGCTTTAGACCCAC	94066		0	0	0	0	0	0	2450	324	6530	7411	2899	933	1869	1344	2363	1706	5728	3927	548	0	0	0	0	0	0	0	0	0	0	0	0	0	0	0	1558	0	0	2276	6101	65	6255	8984	4251	8373	4986	7404
>1.00_Atlantic_menhaden_Brevoortia_tyrannus_LS17	ACTATGCCCCGCCGTAAACTTAGATATTCCAGTACAATAAATATCCGCCAGGGGACTACGAGCGCCAGCTTAAAACCCAAAGGACTTGGCGGTGCTTCAGACCCCC	86632		0	0	0	0	0	0	418	3852	4960	307	0	0	0	0	0	0	930	11650	0	0	0	7076	224	390	0	0	0	2465	0	0	1974	1479	258	0	1546	502	0	2179	0	763	5055	3110	889	9427	3135	0
>1.00_Naked_goby_Gobiosoma_bosc	ACTATGCCTAGCCGTAAACATAAACAGCCTGTCACCCCGCTGTTCGCCCGGGTACTACAAGCCCTAGCTTAAAACCCAAAGGACTTGGCGGTGCTTTAGACCCCC	83508		0	0	0	0	0	67	0	0	1205	535	6432	1038	10028	12727	27209	3524	754	3227	575	1619	0	0	0	0	0	0	0	0	0	0	0	0	0	0	0	0	0	0	0	0	0	649	1350	2585	3633	3268
>1.00_Atlantic_menhaden_Brevoortia_tyrannus_LS16_or_river_herrings_Clupeidae_sp	ACTATGCCCCGCCGTAAACTTAGATATTCCAGTACAACAAATATCCGCCAGGGGACTACGAGCGCCAGCTTAAAACCCAAAGGACTTGGCGGTGCTTCAGACCCCC	83245		0	0	0	0	91	0	1024	3187	4188	397	309	321	0	0	3459	0	0	0	0	0	504	4117	512	0	0	700	2165	2872	0	1276	3457	0	0	463	0	0	2123	1148	237	1322	6261	3618	0	6396	0	1401
>1.00_White_mullet_Mugil_curema	ACTATGCTCAGCCCTAAACTTTGATAGTTTTACCACACCCACTATCCGCCCGGGTACTACGAGCTTTAGCTTAAAACCCAAAGGACTTGGCGGTGCTTAAGATCCGT	62120		0	0	0	0	0	0	0	0	0	278	568	651	3037	465	0	1745	0	0	0	0	0	0	0	0	0	0	0	0	0	0	0	0	0	0	0	0	470	0	1213	230	11908	3232	4302	1386	29930	2524
>1.00_Fourspine_stickleback_Apelties_quadraacus	ACTATGTCTAGCCCTAAACATTGATAGAGTCTTACAACCACTATCCGCCAGGGGACTACAAGCATCAGCTTGAAACCCAAAGGACTTGGCGGTGCTTTAGATCCAC	56670		0	3486	2251	236	1014	234	77	315	165	399	245	246	0	1971	3479	794	969	3075	619	1898	0	4253	0	1844	56	0	7540	1520	1545	1815	1604	0	244	497	98	257	1685	0	0	806	0	3032	393	0	368	860
>1.00_Rainwater_killifish_Lucania_parva	ACTATGCACAGCCGTAAACTTTGATAATAATTTACAATATTATCCGCCCGGGAACTACGAGCGTAAGCTTAAAACCCAAAGGACTTGGCGGTGCTTTAGATCCAC	25617		0	0	744	217	96	0	0	58	352	141	1086	133	2537	578	748	3242	146	2115	1101	1718	469	0	0	0	0	0	0	0	0	0	0	0	0	0	0	0	0	126	1117	0	1745	270	0	842	0	2056
>1.00_Black_drum_or_Spot_Pogonias_cromis_or_Leiostomus_xanthurus	ACTATGCTTAGCCCTAAACATTGACAACAACATACACCTGTTGTCCGCCTGGGAACTACGAGCATCAGCTTGAAACCCAAAGGACTTGGCGGTGCTTTAGATCCAC	21493		0	0	0	0	0	0	0	493	718	0	483	0	0	0	0	0	0	0	0	0	0	0	0	0	0	0	0	0	0	0	1393	0	0	0	494	0	5233	542	3590	193	2216	0	986	3474	1009	669
>1.00_Black_sea_bass_Centropristis_striata	ACTATGCTCAGCCCTAAACATTGGTAGCGCATCACAGCCGCTACCCGCCTGGGTACTACGAGCACCAGCTTAAAACCCAAAGGACTTGGCGGTGCTTTAGACCCCC	20909		0	0	0	0	0	0	0	0	0	0	0	0	173	0	0	0	13606	0	0	0	0	0	0	0	0	0	0	0	0	0	0	0	0	0	78	0	0	0	0	0	5726	451	0	0	392	483
>1.00_Spotfin_killifish_Fundulus_luciae	ACTATGCACAGCCATAAACTTTGATAAAAATATACAATATTATCCGCCCGGGTACTACGAGCATGAGCTTAAAACCCAAAGGACTTGGCGGTGCTTTAGATCCAC	20198		0	0	0	0	0	0	885	0	102	0	0	0	1245	114	0	0	1082	0	836	1607	1328	1668	345	0	0	0	0	0	0	0	0	0	0	0	0	0	354	0	0	0	228	0	2772	256	0	3094
>1.00_Inland_silverside_Menidia_beryllina	ACTATGCCCAGCCCTAAACTTTGATGATAAGACACATATATCATCCGCCCGGGTACTACGAGCATTAGCTTGAAACCCAAAGGACTTGGCGGTGCTTTAGATCCAC	18755		0	722	0	0	0	0	0	0	226	0	426	219	845	140	0	0	984	674	500	0	0	1809	0	0	0	0	2920	0	0	0	0	0	0	0	0	0	0	0	0	0	819	433	3064	261	2599	0
>1.00_Summer_flounder_Paralichthys_dentatus	ACTATGCTTAGCCCTAAACATCGATTGTATAATACACTCAATATCCGCCCGGGGATTACAAACGTTAGTTTAAAACCCAAAGGACTTGGCGGTGCTTAACATCCAC	15498		0	0	0	0	0	186	0	215	2564	891	1168	0	413	484	1151	0	873	0	0	0	0	696	0	0	0	0	0	0	63	0	0	0	0	0	0	0	725	1097	639	0	3177	162	211	0	0	0
>1.00_American_eel_Anguilla_rostrata	ACTATGCTCAACCTTAAACAACGATGACAACATACAAATATCATCCGCCAGGGGACTACGAGCGTTAGCTTAAAACCCAAAGGACTTGGCGGTGCCTCAAACCCAC	15020		0	0	0	0	0	0	101	0	0	89	105	0	684	687	583	0	270	2835	194	0	0	2216	0	0	0	0	0	0	0	0	0	122	335	0	0	0	1572	1002	0	687	1159	692	494	0	0	0
>1.00_Striped_bass_Morone_saxatilis	ACTATGCTTAGCCTTAAACATAGACAGTTGTTTACCCCCACTGTCCGCCCGGGCACTACGAGCATTAGCTTGAAACCCAAAGGACTTGGCGGTGCTTTAGACCCAC	14887		0	0	0	0	0	0	0	204	0	0	0	0	0	0	0	775	0	2232	647	408	363	0	0	351	0	0	0	0	0	0	565	0	179	0	0	0	488	592	375	0	0	488	0	2675	940	905
>1.00_Winter_or_Yellowtail_flounder_Pseudopleuronectes_americanus_or_Pleuronectes_ferrugineus	ACTATGCTTAGCCCTAAACATCGATTGCACCATACACTCCATATCCGCCCGGGAATTATGAACGTCAGTTTAAAACCCAAAGGACTTGGCGGTGCTTAACATCCAC	12783		0	0	0	0	451	0	0	0	3312	0	506	0	0	0	0	0	0	0	0	0	0	762	0	909	0	169	0	0	0	0	176	0	499	0	2073	1929	0	637	0	0	0	0	0	0	0	0
>1.00_Bluefish_Pomatomus_saltatrix	ACTATGCTTAGCCGTAAACATTGATAGAATAGTACATCCCATCTATCCGCCGGGGTACTACGAGCACCAGCTTGAAACCCAAAGGACTTGGCGGTACTTTAGATCCCC	9527		0	0	0	0	211	0	0	344	0	0	692	346	869	1823	1981	0	0	0	0	0	0	0	0	0	0	0	0	0	0	0	0	0	0	0	0	0	0	400	0	0	1448	0	696	0	0	0
>1.00_Rainbow_trout_or_Salmon_sp_Oncorhynchus_sp	ACTATGCCTAGCCGTAAACCTTGATAGAAATATACAATTGATATCCGCCAGGGAACTACAAGCGCCAGCTTAAAACCCAAAGGACTTGGCGGTGCCTCAGACCCAC	8018		0	0	0	0	0	0	0	0	0	0	0	0	0	0	0	0	0	0	0	0	0	0	0	0	0	0	0	0	0	0	0	0	0	0	0	0	0	0	0	0	8018	0	0	0	0	0
>1.00_Oyster_toadfish_Opsanus_tau	ACTATGTTTAGTCGTAAACTTAGTAGCCGCCAGGATACTACGAGCAACTGCTTAAAAACCAAAGGACCTGGCGGTGCTTTACTCCCC	5921		0	0	0	0	0	109	0	0	0	61	136	259	0	555	108	0	0	1551	0	1033	0	0	329	538	102	54	0	0	0	0	0	0	0	0	0	0	0	0	0	0	0	0	110	0	582	0
>1.00_American_or_northern_sand_lance_Ammodytes_americanus_or_dubius	ACTATGCCTAGCCCTAAACATCGATAGCGCACTACATCTGCTATCCGCCTGGGAACTACGAGCACCAGCTTGAAACCCAAAGGACTTGGCGGTGCTTTAGATCCAC	5206		0	0	0	0	0	0	0	0	0	0	0	0	0	0	0	0	0	0	0	0	0	0	0	0	0	0	0	0	0	0	0	0	0	0	0	0	0	0	0	0	0	0	0	0	0	0
>1.00_Northern_puffer_Sphoeroides_maculatus	ACTATGCTTAGCCCTAAACAATGATACTTACATACATCCACCATCCGCCCGGGTACTACGAGCATTAGCTTAAAACCCAAAGGACTTGGCGGTGCTTTAAAACCAT	4639		0	0	0	0	446	0	0	127	0	0	0	0	0	0	0	0	0	0	0	0	0	0	0	0	0	0	0	0	0	0	0	0	501	0	0	0	1166	0	0	0	0	815	451	653	0	480
>1.00_Seaboard_goby_Gobiosoma_ginsburgi	ACTATGCCTAGCCGTAAACATAAGCAGCCTATCACTCCGCTGTTCGCCAGGGGACTACAAGCCCCAGCTTAAAACCCAAAGGACTTGGCGGTGCTTTAGACCCCC	4598		0	0	0	0	0	0	0	0	0	0	0	0	0	0	0	0	0	0	213	891	0	2222	0	0	0	0	0	0	0	0	0	0	0	0	0	0	0	0	0	0	0	0	0	0	0	0
>1.00_Atlantic_croaker	ACTATGCTTAGCCCTAAACATTGACAACAATATACACCTGTTGTCCGCCTGGGAACTACGAGCATCAGCTTAAAACCCAAAGGACTTGGCGGTGCTTTAGACCCAC	4315		0	0	0	0	0	0	0	0	0	0	0	0	0	0	0	0	0	0	370	0	0	0	0	0	0	0	0	0	0	0	0	0	0	0	0	0	0	0	0	0	0	0	0	0	0	0
>1.00_Northern_kingfish_Menticirrhus_saxatilis	ACTATGCTTAGTCCTAAACATTGACAACAACACACGCCTGTTGTCCGCCTGGGGACTACGAGCACCAGCTTAAAACCCAAAGGACTTGGCGGTGCTTTAGATCCAC	4311		0	0	0	0	0	0	0	0	0	209	0	0	0	1285	0	463	0	0	0	0	0	0	0	0	0	0	0	0	0	0	0	0	0	0	0	0	0	0	0	0	0	584	234	1536	0	0
>1.00_Tautog_Tautoga_onitis	ACTATGCCTAGCCGTAAACATCGATAGTGCATTACGTTAACTATCCGCCCGGGTACTACGAGCATGAGCTTAAAACCCAAAGGACTTGGCGGTGCTTTAGATCCAC	3785		0	0	0	0	0	0	0	0	0	0	0	0	0	0	0	0	468	798	0	0	0	0	0	0	0	0	0	0	0	0	0	0	0	247	0	0	0	1764	0	0	0	0	0	0	0	0
>1.00_Bay_anchovy_Anchoa_mitchilli	ACTATGCCTAGCCGTAAACTTTTATGCTAATGTACAACTAGCATCCGCCAGGGAACTACAAGCACCAGCTTAAAACCCAAAGGACTTGGCGGTGCCTCAGACCCCC	3737		0	0	0	0	0	0	0	0	0	0	0	0	0	0	0	0	1174	0	0	0	0	0	0	0	0	0	0	0	0	0	0	0	771	255	0	0	0	0	0	0	0	0	395	0	0	504
>1.00_Northern_pipefish96_Syngnathus_fuscus96	ACTATGCATAACCGTAAACACCGATGGCAATTTACTCGCAATCCGCCAGGGAACTACAAGCACTAGCTTGAAACCCAAAGGACTTGGCGGTGCTTTAGACCCAC	3503		0	0	0	0	0	0	0	0	0	0	0	0	0	309	0	401	408	0	0	0	0	1998	0	0	0	0	0	0	0	0	0	0	0	0	0	0	0	0	0	0	0	0	0	0	0	0
>1.00_Flathead_grey_mullet_Mugil_cephalus	ACTATGCCCAGCCCTAAACTTTGATAATTTATCACACTCATTATCCGCCTGGGAACTACGAGCTTCAGCTTTAAACCCAAAGGACTTGGCGGTGCTTAAGATCCAC	3212		0	0	0	0	0	0	0	0	0	0	149	0	0	0	0	0	0	0	0	0	0	0	0	0	0	0	0	0	0	0	0	0	0	0	0	0	330	0	0	0	0	0	2015	0	718	0
>1.00_Skilletfish_Gobiesox_strumosus	ACTATGCTCAGCCGTAAACAACGATAGCCCCTGCACTTGCTACCCGCCCGGGAACTACGAGCCCCAGCTTGAAACCCAAAGGACTTGGCGGTGCTTAAGATCCAC	3073		0	0	0	0	0	0	0	0	0	0	0	0	0	0	0	0	0	1017	0	0	0	2056	0	0	0	0	0	0	0	0	0	0	0	0	0	0	0	0	0	0	0	0	0	0	0	0
>1.00_Flagfin_mojarra_Eucinostomus_melanopterus	ACTATGCTTAGCCCTAAACACAGATAAAACCTCACTTATTTTTATCCGCCCGGGTACTACGAGCATCAGCTTGAAACCCAAAGGACTTGGCGGTACTTCAGACCCAT	2730		0	0	0	0	0	0	0	0	0	0	0	0	0	0	0	0	0	0	0	0	0	0	0	0	0	0	0	0	0	0	0	0	0	0	0	0	0	0	0	0	2730	0	0	0	0	0
>1.00_Tuna_sp_Thunnus_sp	ACTATGCCTAGCCGTAAACATTGATAGAATTTTACACCCTCTATCCGCCTGGGTACTACGAGCATTAGCTTGAAACCCAAAGGACTTGGCGGTACTTTAGATCCCC	2040		0	0	0	0	0	0	0	0	0	0	0	0	0	0	0	0	0	0	0	0	0	0	0	0	0	0	0	0	0	0	0	0	0	0	0	0	0	0	0	0	0	0	0	0	0	0
>1.00_Atlantic_needlefish_Strongylura_marina	ACTATGCATAGCCCTAAACCTTGATAGAATTTTACACCCCCTATCCGCCAGGATACTACGAGCCCCAGCTTAAAATCCAAAGGACCTGGCGGTGCTTTAGACCCAC	1972		0	0	0	41	0	0	0	0	220	0	499	170	41	278	0	0	0	0	0	0	0	0	0	0	0	0	0	0	0	0	0	0	0	0	0	0	66	45	253	3	272	14	63	7	0	0
>1.00_Striped_sea_robin_Prionotus_evolans	ACTATGCTTAGCCCTAAACATTGGCAGCACACCACATATGCTGCCCGCCTGGGAAGTAAGAGCACCAGCTTGAAACCCAAAGGACTTGGCGGTGCTTTAGATCCCC	1838		0	0	0	0	0	0	0	0	0	0	1160	0	0	0	0	0	0	0	0	0	0	0	0	0	0	0	0	0	0	0	0	0	0	51	0	0	0	627	0	0	0	0	0	0	0	0
>1.00_Agujon_needlefish_Tylosurus_acus	ACTATGCACAGCCCTAAACTTTGATAGAAACATTACACCCACTATCCGCCAGGGTACTACGAGCTCTAGCTTAAAATCCAAAGGACTTGGCGGTGCTTTAGACCCAC	1678		0	0	0	0	0	0	184	0	0	0	0	0	0	0	0	0	0	0	0	0	0	0	0	0	0	0	0	0	0	0	0	0	0	164	0	0	0	1330	0	0	0	0	0	0	0	0
>1.00_Atlantic_herring_Clupea_harengus	ACTATGCCCCGCCGTAAACTTAGATATATTAGTACAACAAATATCCGCCCGGGAACTACGAGCGCCAGCTTAAAACCCAAAGGACTTGGCGGTGCTTCAGACCCCC	1115		0	0	0	0	0	0	0	0	0	0	0	0	0	0	0	0	0	0	0	0	347	768	0	0	0	0	0	0	0	0	0	0	0	0	0	0	0	0	0	0	0	0	0	0	0	0
>1.00_Striped_blenny_Chasmodes_bosquianus	ACTATGCTTAGCCTTAAACTTAGTTAGTATATTACATACACACCCGCCTGGGAACTACGAGCATTAGCTTAAAACCCAAAGGACTTGGCGGTGCTTAACACCCCC	1114		0	0	0	0	0	0	0	0	0	0	0	149	0	111	0	0	0	0	0	0	0	0	0	0	0	0	0	0	0	0	0	0	0	0	0	0	0	0	0	0	504	0	0	350	0	0
>1.00_Cunner_Tetragolabrus_adspersus	ACTATGCCTAGCCGTAAACATTGATAGTACATTACATTTGCTATCCGCCCGGGTACTACGAGCATAAGCTTAAAACCCAAAGGACTTGGCGGTGCTTTAGATCCAC	1083		0	0	0	0	0	0	0	0	0	0	0	0	0	0	0	0	0	0	0	0	0	0	0	0	0	0	0	0	0	0	0	0	0	1083	0	0	0	0	0	0	0	0	0	0	0	0
>1.00_Grey_triggerfish_Balistes_capriscus	ACTATGCCTAGCCTTAAACATCGATGGCCACTTACTTAAACCATCCGCCAGGGAACTACGAGCATTAGCTTAAAACCCAAAGGACTTGGCGGTGCTTTAGATCCAC	1081		0	0	0	0	0	0	0	0	0	0	0	0	0	0	0	0	0	0	0	0	0	0	0	0	0	0	0	0	0	0	0	0	0	0	0	0	0	0	0	0	0	0	0	0	0	1081
>1.00_Northern_sea_robin_Prionotus_carolinus	ACTATGCTTAGCCCCAAACATTGATAGCACACCACATATGCTATCCGCCCGGGAAGTAAGTGCACGAGCTTGAAACCCAAAGGACTTGGCGGTGCTTTAGATCCCC	1068		0	0	0	0	0	0	0	0	0	0	0	0	0	0	0	0	0	0	0	0	0	0	0	0	0	0	0	0	0	0	0	0	0	0	0	0	0	0	0	0	616	0	0	452	0	0
>1.00_Smallmouth_flounder_Etropus_microstomus	ACTATGCTTAGCCCTAAACATAGAATAAACTTTACTTAATATACTCCGCCCGGGTATTACGAGCATCAGCTTAAAACCCAAAGGACTTGGCGGTGCTTTACATCCAC	880		0	0	0	0	0	0	0	0	0	0	0	0	0	0	0	0	0	0	0	0	0	0	0	0	0	0	0	0	0	0	0	0	0	707	0	0	0	0	0	0	0	173	0	0	0	0
>1.00_Broad_striped_anchovy_Anchoa_hepsetus	ACTATGCCCAGCCGTAAACTTTAATGCTAATGTACAACTAGCATCCGCCAGGGGACTACGAGCACCAGCTTAAAACCCAAAGGACTTGGCGGTGCCTCAGACCCCC	712		0	0	0	0	0	0	0	0	0	0	205	0	89	0	0	0	0	0	0	0	0	0	0	0	0	0	0	0	0	0	0	0	0	0	0	0	0	0	0	0	0	133	285	0	0	0
>1.00_Red_White_or_Spotted_hake_sp_Urophycis_sp	ACTATGTGTGGTCCTCAACATCGATAATTATTGTACTTAAATTATCCGCCCGGGAACTACGAGCATTAGCTTAAAACCCAAAGGACTTGGCGGTGCTTTAGACCCCC	679		0	0	0	0	0	0	0	0	0	0	0	0	0	0	0	0	0	0	0	0	0	0	0	0	0	0	0	0	0	0	0	0	0	0	0	0	0	0	0	0	0	0	0	0	0	0
>1.00_Windowpane_flounder_Scophthalmos_aquosus	ACTATGCTTAGCCCTAAACATCGATTTAATACCCCATTAAATCCGCCTGGGGACTACGAACGTATGTTTAAAACCCCAAGGACTTGGCGGTGCTTTATATCCAC	634		0	0	0	0	0	0	0	0	0	0	0	0	0	0	0	0	0	0	0	0	0	0	0	0	0	0	0	0	0	0	634	0	0	0	0	0	0	0	0	0	0	0	0	0	0	0
>1.00_Capelin_Mallotus_villosus	ACTATGCTTAGCCATAAACTTTGATGTTAATTTACACCTAATATCCGCCAGGGAACTACAAGCGTTAGCTTAAAACCCAAAGGACTTGGCGGTGCCTCACACCCAC	607		0	0	0	0	0	0	0	0	0	0	0	0	0	0	0	0	607	0	0	0	0	0	0	0	0	0	0	0	0	0	0	0	0	0	0	0	0	0	0	0	0	0	0	0	0	0
>1.00_Feather_blenny_Hypsoblennius_hentz	ACTATGCTTAGCCTTAAACTTAGATAATAGATTACCTAAATTATCCGCCTGGGGACTACGAGCACTAGCTTAAAACCCAAAGGACTTGGCGGTGCTTAATAACCCC	577		0	0	0	0	0	0	0	0	0	0	0	0	0	0	0	0	0	577	0	0	0	0	0	0	0	0	0	0	0	0	0	0	0	0	0	0	0	0	0	0	0	0	0	0	0	0
>1.00_American_anglerfish_Lophius_americanus	ACTATGCCTAGCCCTAAACATTGGCAACACAAAACACCCGTTGCCCGCCAGGGCACTACGAGCATTAGCTTAAAACCCAAAGGACTTGGCGGTGCTTTAGACCCAC	576		0	0	0	0	0	0	0	0	0	0	0	0	0	0	0	0	0	0	0	0	0	0	0	0	0	0	0	0	0	0	0	309	0	0	0	0	0	0	0	0	0	0	0	0	0	0
>1.00_Pacific_worm_eel97_Myrophis_wafer97	ACTATGCCTAATTGTAAACAATGACGGGAAAGTACAAAACCCGTCCGCCAGGGGACTACGAGCGCTAGCTTAAAACCCAAAGGACTTGGCGGTGCCTCAAACCCAC	531		0	0	0	0	0	0	0	0	0	0	0	0	0	0	0	0	0	0	0	0	0	0	0	0	0	0	0	0	0	0	0	0	0	0	0	0	0	0	0	0	0	0	0	0	0	0
>1.00_Pinfish_Lagodon_rhomoboides	ACTATGCTTAGCCATAAACATTGACAGTATATTACATTTTCTGTCCGCCTGGGAACTACAAGCATTAGCTTAAAACCCAAAGGACTTGGCGGTGCTTTAGACCCAC	529		0	0	0	0	0	0	0	0	0	0	0	0	0	0	0	0	0	0	0	0	0	0	0	0	0	0	0	0	0	0	0	0	0	0	0	0	0	0	0	0	0	0	0	0	0	529
>1.00_Weakfish_Cynoscion_regalis	ACTATGCTTAGCCTTAAACATTGACAACAACATACACCTGTTGTCCGCCTGGGTACTACGAGCATTAGCTTAAAACCCAAAGGACTTGGCGGTGCTTTAGACCCAC	475		0	0	0	0	0	0	0	0	0	0	0	0	0	0	0	0	215	0	0	0	0	0	0	0	0	0	0	0	0	0	0	0	0	0	0	0	0	0	0	0	0	0	0	0	0	0
>1.00_Atlantic_moonfish_Selene_setapinnis	ACTATGCTTAGCCTTAAACATTGATCGTTTACCACATCAAACATCCGCCTGGGGATTACGAACACTAGTTTAAAACCCAAAGGACTTGGCGGTGCTTAACATCCAC	358		0	0	0	0	0	0	0	0	0	0	0	0	0	0	0	0	0	0	0	0	0	0	0	0	0	0	0	0	0	0	0	0	0	0	0	0	0	0	0	0	0	0	0	0	0	0
>1.00_Lined_seahorse_Hippocampus_erectus	ACTATGCATAGTCTTAAACAAAAGTATTTTAATTACATCATACTCGCCAGGGTACTACGAGCTTTAGCTTAAAACCCAAAGGACTTGGCGGTGCTTTACACCCAC	351		0	0	0	0	0	0	86	0	0	0	0	0	0	0	0	0	265	0	0	0	0	0	0	0	0	0	0	0	0	0	0	0	0	0	0	0	0	0	0	0	0	0	0	0	0	0
>1.00_American_conger_Conger_oceanicus	ACTATGCTTAACTGTAAACAAAGATGATAATACACAAACATCATCCGCCAGGGGATTACGAGCAAAGTTTAAAACCCAAAGGACTTGGCGGTGCCTCAAACCCAC	341		0	0	0	0	0	0	0	0	0	0	0	0	0	0	317	0	0	24	0	0	0	0	0	0	0	0	0	0	0	0	0	0	0	0	0	0	0	0	0	0	0	0	0	0	0	0
>1.00_Golden_tilefish_Lopholatilus_chamaeleonticeps	ATTATGCTTAGCCGTAAACATCGACAGCATTTTATACCCGCTGTCCGCCCGGGGACTACGAGCAACAGCTTAAAACCCAAAGGACTTGGCGGTGCTTTAGTCCCAC	337		0	0	0	0	0	0	0	0	0	0	0	0	0	0	0	0	0	0	0	0	0	0	0	0	0	0	0	0	0	0	0	0	0	0	0	0	0	337	0	0	0	0	0	0	0	0
>1.00_Pollock_Polachius_virens	ACTATGTATGGTCGTTAACATTGATGGTTTTATACCCAAACCATCCGCCTGGGGACTACGAGCAATAGCTTAAAACCCAAAGGACTTGGCGGTGCTTTAGACCCCC	323		0	0	0	0	0	0	0	0	0	0	0	0	0	0	0	0	0	0	0	0	0	0	0	0	0	0	0	0	0	0	0	0	0	323	0	0	0	0	0	0	0	0	0	0	0	0
>1.00_Swordfish_Xiphias_gladius	ACTATGCTTAGCCCTAAACATCGATTATTAATTACACCCAATATCCGCCCGGGAATTACGAGCATCAGTTTAAAACCCAAAGGACTTGGCGGTGCTTAACATCCAC	252		0	0	0	0	0	0	0	0	0	0	0	0	0	0	0	0	0	0	252	0	0	0	0	0	0	0	0	0	0	0	0	0	0	0	0	0	0	0	0	0	0	0	0	0	0	0
>1.00_Striped_burrfish_Chilomycterus_schoepfi	ACTATGCCTAGCCCTAAACATTGACAGTAAATTCACCAACTGTTCGCCCGGGAACTACGAGCACCAGCTTAAAACCCAAAGGACTTGGCGGTGCTTTAGACCCAC	248		0	0	0	0	0	0	248	0	0	0	0	0	0	0	0	0	0	0	0	0	0	0	0	0	0	0	0	0	0	0	0	0	0	0	0	0	0	0	0	0	0	0	0	0	0	0
>1.00_Tidewater_mojarra_Eucinstomus_harengulus	ACTATGCTTAGCCCTAAATACAGATAAAATTACACTTTACTTTATCCGCCCGGGTACTACGAGCATTAGCTTGAAACCCAAAGGACTTGGCGGTGCTTTAGACCCAT	230		0	0	0	0	0	0	0	0	0	0	0	0	0	0	0	0	0	0	0	0	0	0	0	0	0	0	0	0	0	0	0	0	0	0	0	0	0	0	0	0	0	0	0	0	0	0
>1.00_Florida_pompano_Trachinotus_carolinus	ACTATGCTTAGCCCTAAACATTGATTATACATTACACCAAACATCCGCCCGGGTATTACGAACATCAGTTTAAAACCCCAAGGACTTGGCGGTGCTTAACATCCAC	228		0	0	0	0	0	0	0	0	0	0	0	0	228	0	0	0	0	0	0	0	0	0	0	0	0	0	0	0	0	0	0	0	0	0	0	0	0	0	0	0	0	0	0	0	0	0
>1.00_Halfbeak_sp98_Hemiramphus_sp98	ACTATGCTCAGCCATAAACCTAGATAAAATTTTACATATATTATCCGCCAGGGTACTACGAGCGCTAGCTTAAAACCCAAAGGACTTGGCGGTGCTTCAAACCCAC	106		0	0	0	0	0	0	0	0	0	0	0	0	0	0	0	0	0	0	0	0	0	0	0	0	0	0	0	0	0	0	0	0	0	0	0	0	0	0	0	106	0	0	0	0	0	0
[truncated: 13 more columns]
