# Supplementary material for: A potential tool for marine biogeography: eDNA-dominant fish species differ among coastal habitats and by season concordant with gear-based assessments
Source: PLoS One. 2024 Nov 11;19(11):e0313170. doi: 10.1371/journal.pone.0313170 (PMC11554088; doi:10.1371/journal.pone.0313170)
Supplement: S14 Table — (XLSX) [file pone.0313170.s014.xlsx]

## Sheet: S14 NJOTS JAN 1999 WTS
TABLE S14. NJOTS JAN 1999 BONY FISH WTS
		DATE (YEAR-MONTH-0-DAY)	19991014	19991015	19991010	19991013	19991011	19991012	19991007	19991009	19991006	19991008	19991005	19991016	19991001	19991017	19991002	19991018	19991003	19991004	19991022	19991030	19991020	19991021	19991019	19991029	19991023	19991024	19991025	19991027	19991026	19991028
		CRUCODE	19991	19991	19991	19991	19991	19991	19991	19991	19991	19991	19991	19991	19991	19991	19991	19991	19991	19991	19991	19991	19991	19991	19991	19991	19991	19991	19991	19991	19991	19991
		STRATUM	12	12	13	13	14	14	15	15	16	16	17	17	18	18	19	19	20	20	21	21	22	22	23	23	24	24	25	25	26	26
		STA	14	15	10	13	11	12	7	9	6	8	5	16	1	17	2	18	3	4	22	30	20	21	19	29	23	24	25	27	26	28
	SUM	1780.93	31.91	51.76	116.89	113.4	125.15	154.78	30.97	56.53	22.85	36.35	49.98	44.76	9.82	18.01	21.82	97.29	36.95	40.09	12.28	18.61	87.72	22	25.01	37.35	10.88	57.4	25.43	19.24	375.4	30.3
SEA=NJOTS SEASONAL eDDS	SEA WINTER	91.7391	98.2137	86.1476	94.8926	81.6843	93.4718	90.4187	98.4824	97.665	79.2998	60.4402	85.9344	48.5478	95.8248	87.9511	99.5417	80.3371	98.6198	96.433	98.2899	98.7641	99.1906	98.7273	98.4806	93.9224	99.1728	99.9477	99.0562	87.2141	99.0357	85.4455
	SEA SHARED	0.00898407	0.0626763	0.0193199	0	0	0	0	0.0645786	0	0	0	0	0.0223414	0	0	0	0	0	0	0.2443	0.161204	0	0	0	0	0.0919118	0.0174216	0.0786473	0	0	0
	SEA SUMMER	0.160029	0	0	0	0	0	0	0	0	0	0	0	0	0	0	0	0	0	0	0	0	0	0	0	0	0	0	0	0	0.751199	0.0990099
		SUM	WT	WT	WT	WT	WT	WT	WT	WT	WT	WT	WT	WT	WT	WT	WT	WT	WT	WT	WT	WT	WT	WT	WT	WT	WT	WT	WT	WT	WT	WT
AFRICAN POMPANO		0
ALEWIFE		182.55		13.52	37.18	1.86	22.99	61.44	0.08	3.4	4.8	1.6	2.4	2.4			1.62	2.4	6.4	3.2		0.16	3.3	0.07	4.02	0.6	0.06	0.3	3.4	2.6	1.1	1.65
AMERICAN SAND LANCE		0.1							0.02						0.02								0.03						0.02	0.01
AMERICAN SHAD		9.54		0.66	0.9	0.18	1.2	0.4		0.4	0.2	0.1	0.3	0.26		0.08	0.3	0.52	1	1.06		0.08	0.62	0.1	1.01			0.03	0.14
ATLANTIC COD		0
ATLANTIC CROAKER		0.75														0.02					0.01										0.72
ATLANTIC HERRING		416.52	0.7	0.32	28.02	2.2	77.92	44.04	3	3.7	3.2	2.28	31.92	13.67	2.6	2.5	14.37	61.14	24.52	19.77	0.2	1.2	42.74	2.8	0.43	12.07	0.4	1.8	3.54	8.57	0.3	6.6
ATLANTIC MACKEREL		20.07					1.3							14.87		1.4							0.4							2.1
ATLANTIC MENHADEN		3.14	0.16	0.18	0.2	0.2	0.1	0.1		0.4	0.2	0.03		0.02		0.1	0.12	0.3				0.08	0.1	0.08	0.08	0.58		0.05			0.06
ATLANTIC MOONFISH		0
ATLANTIC SILVERSIDE		5.89	0.3	0.07	0.3	0.22	0.1	0.1	0.14	0.5	0.04	0.03	0.4	0.02	0.22	0.5		0.9	0.3	0.52	0.1	0.1	0.2	0.2	0.3		0.05	0.02	0.2	0.06
ATLANTIC STURGEON		33.96				15.82												18.14
BANDED RUDDERFISH		0
BAY ANCHOVY		0.16	0.02	0.01					0.02					0.01							0.03	0.03					0.01	0.01	0.02
BAY WHIFF		0
BIGEYE		0
BIGEYE SCAD		0
BLACK DRUM		2.72																													2.72
BLACK SEA BASS		0
BLUE RUNNER		0
BLUEBACK HERRING		74.48	0.1	0.14	2.24	0.2	4.32	0.5	0.2	0.1	0.54	0.06	4.2	0.8		0.04	0.4	9.27	2.18	4.5		0.3	11.07	0.8	1	16.17		0.1	0.6	0.53		14.12
BLUEFISH		0
BLUESPOTTED CORNETFISH		0
BUTTERFISH		0.29			0.02		0.1						0.03													0.07						0.07
CONGER EEL		0
CUNNER		0.43						0.3	0.06	0.02				0.02		0.03
DUSKY ANCHOVY		0
DWARF GOATFISH		0
FLORIDA POMPANO		0
FOURSPOT FLOUNDER		0
GIZZARD SHAD		0.06	0.06
GOOSEFISH		3.6						3.6
GRAY TRIGGERFISH		0
GRUBBY		0.25	0.06	0.03						0.1				0.04		0.02
GUAGUANCHE		0
GULF STREAM FLOUNDER		0
HADDOCK		0.1						0.1
HOGCHOKER		0.08														0.08
INSHORE LIZARDFISH		0
LITTLE TUNNY		0
LONGHORN SCULPIN		1.45				0.2		1																						0.25
MACKEREL SCAD		0
NORTHERN KINGFISH		0
NORTHERN PIPEFISH		0.04		0.01		0.02									0.01
NORTHERN PUFFER		0
NORTHERN SEAROBIN		0.03																														0.03
NORTHERN SENNET		0
NORTHERN STARGAZER		0
OCEAN POUT		54.44		2.8	4.17	3.6	6.47	1.6			3.65	13.37	6.57	7.67						0.83						2.21						1.5
OYSTER TOADFISH		0
PINFISH		0
PLANEHEAD FILEFISH		0
POLLOCK		0
RED CORNETFISH		0
RED HAKE		4.18	0.06	0.38	0.1	0.06		0.2	0.04	0.2	0.1	0.1		0.06	0.06	0.62						0.2		0.08		0.02					1.9
ROCK GUNNEL		0
ROUGH SCAD		0
ROUND HERRING		0
ROUND SCAD		0
SCUP		0
SEA LAMPREY		0.04						0.04
SEA RAVEN		0
SHORT BIGEYE		0
SILVER ANCHOVY		0
SILVER HAKE		17.91	0.05	4.2	1.5	0.9	0.3	7.83	0.05	0.4	0.3	0.94	0.06	0.36	0.03	0.08	0.1	0.05	0.21	0.08	0.03		0.08	0.08	0.08	0.06				0.02	0.08	0.04
SILVER PERCH		0.05							0.03			0.02
SMALLMOUTH FLOUNDER		0.29				0.01		0.1	0.01					0.04							0.04						0.03			0.02		0.04
SOUTHERN KINGFISH		0
SPANISH MACKEREL		0
SPOT		0.1																													0.1
SPOTFIN MOJARRA		0
SPOTTED HAKE		4.88	0.08	0.5	0.1	0.2	0.4	0.05	0.08	0.4	0.08	0.1		0.12		0.14		0.1	0.5		0.08	0.1	0.06		0.1	0.08	0.3		0.05	0.01	1.2	0.05
STRIPED ANCHOVY		0
STRIPED BASS		562.38	3.17	19.12	3.37	16.82	2.15		1.33	4.92		0.75				8.72		3.07		5.27	5.92	13.22	23.82	9.82	7.82	3.57	3.62	47.69	12.32	2.37	363.52
STRIPED BURRFISH		0
STRIPED CUSK EEL		0.14	0.04							0.1
STRIPED SEAROBIN		0
SUMMER FLOUNDER		0
TAUTOG		4.12						0.16	0.09	0.1	0.74				0.09	0.02		0.04				0.08										2.8
THREESPINE STICKLEBACK		0.21	0.04	0.02					0.05			0.02			0.04	0.02						0.02
WEAKFISH		0
WHITE PERCH		0.13		0.03						0.1
WINDOWPANE		110.42	6.8	2	5.17	10.07	1.6	2.6	6.4	12.57	3.4	0.8	1.1	0.65	0.08	2.9	2.77	0.5	0.92	1.82	4.67	3.04	4.1	4.8	8.07	0.82	4.57	5.5	4.6	1	3.7	3.4
WINTER FLOUNDER		265.43	20.27	7.77	33.62	60.84	6.2	30.62	19.37	29.12	5.6	16.15	3	3.75	6.67	0.74	2.14	0.86	0.92	3.04	1.2		1.2	3.17	2.1	1.1	1.84	1.9	0.54	1.7
