# Supplementary material for: A potential tool for marine biogeography: eDNA-dominant fish species differ among coastal habitats and by season concordant with gear-based assessments
Source: PLoS One. 2024 Nov 11;19(11):e0313170. doi: 10.1371/journal.pone.0313170 (PMC11554088; doi:10.1371/journal.pone.0313170)
Supplement: S15 Table — (XLSX) [file pone.0313170.s015.xlsx]

## Sheet: S15 NJOTS JAN 2009 WTS
TABLE S15. NJOTS JAN 2009 BONY FISH WTS
			20091001	20091005	20091002	20091006	20091003	20091004	20091009	20091030	20091008	20091029	20091007	20091010	20091013	20091027	20091014	20091028	20091011	20091012	20091016	20091017	20091015	20091024	20091025	20091026	20091018	20091019	20091020	20091021	20091022	20091023
			20091	20091	20091	20091	20091	20091	20091	20091	20091	20091	20091	20091	20091	20091	20091	20091	20091	20091	20091	20091	20091	20091	20091	20091	20091	20091	20091	20091	20091	20091
			12	12	13	13	14	14	15	15	16	16	17	17	18	18	19	19	20	20	21	21	22	22	23	23	24	24	25	25	26	26
			1	5	2	6	3	4	9	30	8	29	7	10	13	27	14	28	11	12	16	17	15	24	25	26	18	19	20	21	22	23
			33	33	33	33	33	33	33	33	33	33	734	33	35	734	33	33	734	33	32	35	33	33	32	32	33	33	33	33	734	32
	SUM ALL	2923	56.42	53.82	307.58	375.09	80.92	125.74	15.25	15.49	164.17	11.22	75.69	185.75	23.23	2.3	81.21	44.37	7.85	530.83	12.1	12.94	159.98	139.62	147.66	51.47	55.3	65.52	35.24	64.95	8.32	12.97
	WINTER 2020 TRAWL	95.3709	79.9185	84.8755	95.3443	99.5921	80.3015	94.1307	98.8852	97.805	99.2203	92.8699	69.1769	98.0404	95.523	89.5652	98.5347	92.247	92.9936	99.7438	99.8347	99.5363	99.5499	99.3411	96.4784	86.8856	98.1736	99.1911	81.6118	92.4403	32.8125	45.2583
	SHARED 22020 2019 TRAWL	0.965446	0.0354484	0	0	0	0	0	0.262295	0.516462	0	0	0	0	0.731812	0.434783	0.147765	0	0	0	0.165289	0	0.0187523	0	2.88501	12.1624	1.51899	0.503663	1.13507	5.85065	66.1058	48.882
	SUMMER 2019 TRAWL	0.00752651	0	0	0	0	0.0247158	0	0	0	0	0	0.0528471	0.0699865	0	0	0	0	0	0	0	0	0	0	0	0	0	0.0457875	0	0	0	0
		TOTAL WT	WT	WT	WT	WT	WT	WT	WT	WT	WT	WT	WT	WT	WT	WT	WT	WT	WT	WT	WT	WT	WT	WT	WT	WT	WT	WT	WT	WT	WT	WT
ALEWIFE		228.58	3.42	11.68	27.63	28.16	1.22	15.94	0.05	1.27	42.79	0.22		0.22		0.02	1.54	17.04		2.18			18.46	55.04			0.06	0.32	0.12	1.2
AMERICAN SAND LANCE		9.55		0.01	0.83	0.22	1.18	0.54	0.02	0.14		0.68	0.02	1.84		0.18	0.03	3.35	0.36								0.09	0.02			0.04
AMERICAN SHAD		4.25	0.42	0.74	0.65	0.46			0.06	0.11	1.15				0.08			0.03				0.15		0.3				0.05	0.05
ATLANTIC CROAKER		0.06																									0.06
ATLANTIC HERRING		1752.99	6.24	1.94	219.9	280.48	35.44	0.94	0.35	2.5	85.3	0.12	36.56	173.98	0.29		55.9	7.65	0.5	495.7	0.78	0.77	125.27	28.08	123.16	28.08		0.1		38.64	0.12	4.2
ATLANTIC MACKEREL		39.99			9.94	0.46	6.04	0.1					17.04	1.4						1.19			0.38	0.92	0.5	0.22				1.04		0.76
ATLANTIC MENHADEN		9.07	0.19	0.02	0.02	0.26				0.02	8.19							0.02					0.33				0.02
ATLANTIC SILVERSIDE		2.83	0.19	0.23	0.01	0.62			0.08	0.11	0.1	0.1			0.02	0.02	0.96	0.05				0.02	0.25				0.02	0.03		0.01	0.01
ATLANTIC STURGEON		19.17	11.12	7.4											0.65
BAY ANCHOVY		0.12	0.02						0.04	0.01						0.01					0.02						0.01	0.01
BLUEBACK HERRING		186.09	0.17	0.1	15.39	35.94	0.88	1.5	0.03	1.71	7.03	0.34	0.64	0.74		0.02	13.98	12.38	3.75	20.91	0.18	0.37	5.1	49.12	0.84	0.5	0.1	0.1	0.51	13.3	0.46
BUTTERFISH		0.7			0.09		0.36	0.04					0.04	0.04					0.07	0.04												0.02
GOOSEFISH		4.54																											4.54
GRUBBY		0.02		0.02
OCEAN POUT		21.1			3.48		7.82	3.6					6.2
RED HAKE		1.46		0.02						0.11				0.03	0.02												1.11	0.1	0.07
SCUP		0.06					0.02						0.04
SEA LAMPREY		0.15				0.01			0.03						0.03		0.02		0.04				0.02
SEA RAVEN		0.44																							0.44
SILVER HAKE		7.22		0.11	0.06	0.12	0.84	2.3		0.01	1.09	0.02	0.03	0.27	0.03	0.03	0.06	0.04	0.1	0.17		0.04	0.04			0.24		0.02	1.5	0.06	0.04
SMALLMOUTH FLOUNDER		0.21		0.01				0.02							0.03				0.05							0.03		0.03	0.04
SPOT		0.16												0.13														0.03
SPOTTED HAKE		12.48	0.03	0.02				0.36					0.02		0.02			0.01		0.01						0.22	7.8	2.66	1.32		0.01
STRIPED BASS		214	6.98	14.56		6.18	7.22	39.66	0.73						3.91		2.75			4.48		1.99		3.56	15.94		29.09	48.41	23.76	4.78
STRIPED CUSK EEL		0.05																										0.05
STRIPED MULLET		0.09													0.09
STRIPED SEAROBIN		0.04					0.04
SUMMER FLOUNDER		28.1								0.07					0.17		0.12						0.03		4.26	6.26	0.83	0.32	0.4	3.8	5.5	6.34
TAUTOG		1.24		0.34		0.1		0.78							0.02
THREESPINE STICKLEBACK		0.02																										0.02
WEAKFISH		0.15		0.02				0.04			0.09
WINDOWPANE		182.98	11.41	4.7	4.58	3.24	3.2	2.6	6.05	6.62	4.01	7.18	5.46	3.03	16.94	2.02	5.22	3.43	2.03	5.47	10.5	9.33	9.71	2.6	2.52	15.92	14.78	12.17	2.93	1.54	2.14	1.65
WINTER FLOUNDER		195.09	16.23	11.9	25	18.84	16.66	57.32	7.81	2.81	14.42	2.56	9.64	4.07	0.93		0.63	0.37	0.95	0.68	0.62	0.27	0.39				1.33	1.08		0.58
