# Supplementary material for: A potential tool for marine biogeography: eDNA-dominant fish species differ among coastal habitats and by season concordant with gear-based assessments
Source: PLoS One. 2024 Nov 11;19(11):e0313170. doi: 10.1371/journal.pone.0313170 (PMC11554088; doi:10.1371/journal.pone.0313170)
Supplement: S16 Table — (XLSX) [file pone.0313170.s016.xlsx]

## Sheet: S16 CESS 1988-2022
TABLE S16. 1988-2022 CT ESTUARINE SEINE SURVEY (CESS) SEINE CATCH DATA
SOURCE: https://portal.ct.gov/deep/fishing/fisheries-management/long-island-sound-trawl-survey
NO INDIVIDUALS		1988	1989	1990	1991	1992	1993	1994	1995	1996	1997	1998	1999	2000	2001	2002	2003	2004	2005	2006	2007	2008	2009	2010	2011	2012	2013	2014	2015	2016	2017	2018	2019	2020	2021	2022
ESTUARY	73.8872	83.6047	80.7521	94.0243	85.8522	72.8248	90.2863	84.655	70.2491	53.4615	72.4138	66.4315	80.0118	82.0475	80.2965	74.6834	70.274	70.6288	85.5787	83.9182	73.0857	84.1705	80.126	93.8466	83.4397	72.6388	70.8234	44.6735	54.2579	63.5069	74.8143	77.3653	71.6016	77.1751	66.1525	56.7726
SHARED	10.9095	0.0343958	0.032987	0.0299536	0.150166	11.996	0.0617132	0.465503	1.16251	1.58371	0.213096	17.4896	2.90306	8.79511	8.96085	12.2829	20.7037	11.7715	1.22581	3.79122	2.3024	0.939037	4.34783	1.03093	5.95678	10.843	18.1683	40.787	29.9063	4.85531	11.7376	7.43266	15.6424	9.53353	16.9531	29.4608
ROCKY	1.45364	0.493006	0.527792	0.37442	0.836641	0.569641	0.197482	1.21363	2.65718	2.37557	0.406819	1.35124	2.34022	0.660699	0.975419	2.3788	0.629464	1.92676	1.20178	1.97496	3.35215	2.10165	0.653991	0.515464	0.324712	2.26182	1.19332	3.76154	2.36579	0.574284	1.93563	2.36532	1.18803	1.41328	1.68944	0.963793
SANDY	4.94031	11.0296	2.86987	4.47806	4.67661	12.2417	6.50457	11.8454	22.325	35.7014	23.363	9.99405	11.1975	5.10799	1.82078	3.02098	5.31009	8.99156	5.96082	2.11603	3.3698	3.27918	0.896209	0.837629	1.03012	0.356408	0.686158	0.381706	0.610861	0.559368	1.60927	2.07912	0.418856	0.743403	0.543558	0.286533
species	67	21	21	22	23	21	21	30	22	18	23	28	27	24	25	27	25	30	25	30	26	32	25	31	30	24	26	30	27	26	28	33	25	36	27	24
%TT	94.9765	96.9617	96.6188	99.0565	93.8968	98.1906	97.2229	98.5121	96.8209	93.4163	90.74	95.9038	96.2008	98.8846	95.5651	96.7981	98.4425	95.092	96.1423	93.8459	96.2156	96.378	95.6643	96.7247	95.5996	94.3934	93.0638	90.2839	93.6481	76.4245	95.1384	95.766	94.3492	95.6703	92.8015	95.155
indivs	347266	8722	6063	6677	9323	8953	8102	12030	4215	4420	5162	11767	13503	14076	7689	11056	24783	10432	8321	5671	11336	6709	8257	9312	8931	7295	6704	14409	19317	13408	8886	11880	13131	12241	6807	7678
Species	SUM
Atlantic Silverside	188502	4750	3316	5356	6383	5468	5263	6311	2352	1942	3249	6345	10120	8738	4417	5730	13278	5122	5089	3267	5087	3245	4156	7063	4657	4142	3958	3832	7549	6459	4869	6963	6999	7377	2897	2753
Striped Killifish	43710	1511	1383	748	659	465	773	1923	520	269	289	1066	539	1797	1494	1698	3410	1548	1470	1063	1994	1874	1508	1300	1964	720	493	1158	1531	1482	961	1412	1358	1264	986	1080
Atlantic Menhaden	26374	3	2	2	4	1074	3	9	2		11	2003	377	1236	1	1284	5098	1117	75	117	144	21	54	3	43	2	14	3404	3948	150	703	614	1514	515	824	2003
Mummichog	21732	1031	197	171	765	573	1256	1943	78	149	190	396	115	1008	246	811	702	637	543	398	1203	498	857	299	775	329	199	1098	999	519	676	748	791	671	475	386
Winter Flounder YOY	15659	900	117	276	410	1055	483	1401	916	1486	874	999	1497	708	138	302	1310	914	470	110	365	190	72	71	86	22	24	48	48	74	140	29	51	29	23	21
Black Sea Bass	10700				10			41	43			27	14	2	687	63	27	110	15	82	109	33	304	86	489	783	1197	1950	1794	500	338	267	537	611	329	252
Sheepshead Minnow	7962	174	815	5	345	4	1	2	30		14	19	12	267	59	402	276	205	28	104	1439	304	203	82	219	238	59	154	60	742	352	296	340	258	229	225
Scup	6800												1		58	172	131	50	154	6	170	14	413	21	30	375	18	485	1573	198	212	646	532	715	368	458
Northern Pipefish	4357	65	23	33	106	120	82	117	52	241	38	295	141	96	189	87	25	72	92	82	75	156	307	49	248	152	204	413	142	48	63	147	126	118	85	68
Tautog	4025	23	5	23	72	32	16	104	88	42	19	135	174	67	59	153	140	145	64	93	321	131	25	33	27	123	73	467	446	75	140	255	141	153	101	60
Anchovy, spp (YOY)	3066																					15								3051
Northern Puffer	2365	4	22	13	34	4	37	15	40	25	5	5	13	63	14	79	101	75	93	34	241	19	41	51	28	98	202	97	448	18	17	56	163	96	54	60
Northern Kingfish	1457				3	4	23	2	9	3	10	7	6	5	17	5	21	38	11	1	1	23	42	76	30	54	81	149	113	10	142	24	199	113	124	111
Grubby	1248	111	3	2	7	61	6	38	19	21	28	17	55	15	73	33	95	143	76	31	32	16	51	25	55	18	19	18	16	1	35	4	50	9	39	26
Bluefish	1178			3	194	10		5	2			3	24	1		13	5	23	8	30		7	53	1	26	54	17	194	289	45		44	55	22	21	29
Striped Searobin	1174	22	12	5	94	5	71	5	1	9	40	178	51	7	33	33	62	38	19	6	32	36	82	14	4	7	14	121	84	1	2	2	45	5	13	21
Cunner	956	15	27	2	5	19		42	24	63	1	23	142	26	15	110	15	54	35	18	58	8	28	15	2	42	1	73	7		28	23	15	18	1	1
Inshore Lizardfish	934	5		2			4	6			46	6	16	15	103	2		3		169	18	26	22	10	16	23	11	135	38		30	19	62		83	64
Bay Anchovy	710								4	69		27			1	11		1	12					1				520	24					39		1
Northern Searobin	601		2	1				1	1					3	40	24	5	4	13	2	10			1	9		6	35	105		45	41	143	47	29	34
Fourspine Stickleback	477	33	76		183	11	21	1		3		24	3	1	7			9		2			8		2			13		2	3	11		64
Winter Flounder 1+	470	12	6		7	6	14	13	12	21	282	9	4	7	2	3		9	11	7	6	13	2	2	2	2		3	2	1	3	1	2	3	2	1
Smallmouth Flounder	451	1			1		8	14	7	2	5		40	3	12					1		14	21	5	114	63	49	15	13	7	1	10	1	13	31
Windowpane Flounder	394	49	4	22	19	35	30	9	13	71	50	12	10	4		1	5	15	15	3	2	17		2	4			2
White Mullet	336	1	1	8		3										1				7	7	11		75	68		22			15	31	16		16	54
Blueback Herring	266		26																		9			3		1	1		11			165		50
American Shad	265		18	1								151																	42			50		3
Burrfish, Striped	215				15	2		1			1	9	142	3	8	2	17								10		4							1
Rainwater Killifish	197									3	4			2		6	35	53	19	3										4	55	6		7
Summer Flounder	85						2	6		1		1								16	8	8	1	6		6	7	3	11	1	2	2	2	1	1
Oyster Toadfish	67	5			1						1	1			1		1	2	1	1	1	2	1				6	2	4	2	4	3		2	13	13
Naked Goby	66			1	4				1			1	1		4	2	2	2		13		2			2	4	4	6	5	1	7	2		1		1
Feather Blenny	46																									36					7			3
Alewife	43							1								28	1																1		12
Rainbow Smelt	41						5	2										34
Lined Seahorse	36							4			1			2							2	7	2	1	2					1	4	7		3
Weakfish	32																15											4				10		3
American Eel	31	1	3					1				5														1		2	15			2	1
White Perch	31																		3			11			6										11
Butterfish	28												1														21							6
American Sand Lance	24					1		10																13
Atlantic Tomcod	19						3					1						1	3			1			8								2
Banded Gunnel	19											2	3					4	2	3	1	3			1
Moonfish	16																														16
Striped Bass	16												1				6					1											1	1		6
Threespine Stickleback	11														11
Rock Gunnel	9			1		1	1	1			3							1				1
Crevalle Jack	8	6							1															1
Northern Star Gazer	6		5																																1
Spot	6																											6
Black Spotted Stickleback	5																															2		3
Pumpkin Seed	5				2													3
Atlantic Needlefish	4																					2								1				1
Blue Spotted Coronet Fish	4												1															2							1
Gizzard Shad	4																								4
Hickory Shad	4																																			4
Banded Butterflyfish	3																															3
Hogchoker	3							2															1
Striped Anchovy	3																						3
Little Skate	2										1					1
Web Burrfish	2																			1				1
Banded Rudderfish	1																							1
Flying Gurnard	1																				1
Grey Snapper	1			1
Northern Sennet	1																			1
Smooth Dogfish	1			1
Yellow Jack	1																							1
