# Supplementary material for: A potential tool for marine biogeography: eDNA-dominant fish species differ among coastal habitats and by season concordant with gear-based assessments
Source: PLoS One. 2024 Nov 11;19(11):e0313170. doi: 10.1371/journal.pone.0313170 (PMC11554088; doi:10.1371/journal.pone.0313170)
Supplement: S17 Table — (XLSX) [file pone.0313170.s017.xlsx]

## Sheet: S17 LIST 1992-2022
TABLE S17. 1992-2022 LONG ISLAND SOUND TRAWL SURVEY (LISTS) TRAWL CATCH DATA
SOURCE: https://portal.ct.gov/deep/fishing/fisheries-management/long-island-sound-trawl-survey
					Year	1992	1993	1994	1995	1996	1997	1998	1999	2000	2001	2002	2003	2004	2005	2006	2007	2008	2009	2010	2011	2012	2013	2014	2015	2016	2017	2018	2019	2021	2022
					Number of tows	160	240	240	200	200	200	200	200	200	200	200	200	199	200	120	200	160	200	78	172	200	200	199	200	196	144	172	200	139	167
			LIST TT%	88.0013		80.3107	74.4614	76.6697	70.0431	89.6495	83.8235	90.2907	89.9781	91.2214	90.4948	92.8352	85.209	93.3889	92.1608	91.3653	90.0055	91.7784	91.2075	85.3749	91.7502	85.9129	88.0017	85.6036	87.0012	90.5625	90.9333	89.7781	85.3914	85.3502	87.8729
				30		82.5432	84.9869	80.2302	85.8934	87.003	84.0783	84.6345	84.4815	83.8413	82.7408	87.078	82.6108	88.7063	87.2343	88.6783	86.0656	89.9608	90.6473	92.7385	89.3147	82.7068	85.4032	83.5926	82.7305	87.3914	86.5858	87.5174	87.4639	81.3711	86.0311
			LIS TT not incl in below	49.3787		13.3799	11.4465	13.0963	14.3186	13.0819	10.8813	13.0166	30.4515	50.4136	46.7555	61.7386	46.2656	49.0663	37.0493	54.2129	42.8895	55.4032	45.0315	48.3863	56.0595	53.4519	56.8358	51.944	62.2196	72.6399	75.1772	74.8179	67.8666	69.637	71.4097
			TER SANDY	25.6898		42.4198	49.1079	43.2446	58.6202	61.4491	58.6919	61.3522	43.9641	25.1623	29.7628	16.8126	20.2201	20.1944	30.3891	23.751	23.5723	23.9459	28.5748	31.4689	21.737	22.8205	20.4457	21.6607	13.6916	10.5544	11.3197	9.90086	10.8109	9.28129	8.9523
			TER SHARED	9.84628		4.0531	6.52279	6.86841	4.59728	7.93767	10.1691	8.87862	10.0163	7.73676	8.20083	9.06113	15.7934	10.7611	12.5931	7.6818	12.0959	7.85489	12.0132	10.7902	12.0907	9.51504	11.5584	14.7862	15.9671	6.91964	8.30878	8.95046	13.2014	9.21082	10.1698
			TER ESTUARY	6.97889		26.629	20.5058	21.4718	12.536	10.3422	9.49179	7.71789	7.59364	8.69388	4.95367	4.46125	5.89158	13.6611	13.3103	4.06219	12.595	5.33283	7.54368	0.144756	4.39696	4.52254	5.59921	4.20685	2.71565	4.47419	1.83563	0.885188	1.25575	1.30517	1.21986
			TER ROCKY	2.25866		5.53531	3.00023	3.44061	1.08171	2.08598	2.67332	3.0527	2.07347	2.87317	3.27415	3.75969	2.65988	2.2845	2.7261	3.43107	3.88958	2.53412	1.87615	2.00285	1.14794	0.918314	1.27966	1.54071	2.79064	1.15592	0.662313	1.06314	1.88951	1.37219	1.77323
			WINTER NJOTS	30.6764		44.9171	53.8025	48.4293	62.3056	66.8444	65.6005	66.4426	50.9871	29.8138	33.314	21.1018	29.2571	26.6314	38.6103	29.1963	31.1082	28.2983	35.4468	36.2672	28.023	26.2825	24.8458	27.5191	20.444	12.6289	13.2144	13.336	17.1201	11.3147	13.9279
			SUMMER NJOTS	51.8134		36.0898	29.4149	30.2179	22.7268	17.7267	15.319	14.4945	30.6078	51.08	45.2694	61.9631	46.9661	58.0091	44.5154	57.3504	50.7253	58.3997	50.4469	50.9563	55.8916	51.3545	54.8173	51.4761	58.5993	73.1915	71.701	72.1578	67.8232	66.4829	70.3018
			SEASONAL SHARED NJOTS	3.32333		1.53627	1.76953	1.58305	0.861043	2.43197	3.15876	3.69735	2.88661	2.94754	4.15734	4.01315	6.38757	4.06579	4.10861	2.13158	4.23212	3.26275	4.75356	5.51495	5.4001	5.0699	5.74009	4.59741	3.68716	1.57106	1.67038	2.02365	2.52059	3.5735	1.80136
			LIST TT not incl in above	9.73244		9.8187	6.42566	8.48256	7.01274	8.39412	8.37459	9.64415	9.89226	12.5223	11.6303	9.78445	10.0082	7.94663	9.00522	5.27362	9.4597	5.5371	5.64082	3.57143	6.73986	11.3273	11.56	12.3392	15.7161	10.1417	12.0132	10.4231	9.96569	14.4267	9.63697
			SUM WINTER,SUMMER,SHARED	85.8131		82.5432	84.9869	80.2302	85.8934	87.003	84.0783	84.6345	84.4815	83.8413	82.7408	87.078	82.6108	88.7063	87.2343	88.6783	86.0656	89.9608	90.6473	92.7385	89.3147	82.7068	85.4032	83.5926	82.7305	87.3914	86.5858	87.5174	87.4639	81.3711	86.0311
			SUM WT	415671	WT	9249.7	10912.5	10928.3	9244.6	10954.1	10320.5	11665.1	16122.7	16403.5	15194.8	24815.9	13448	15679.6	10025.3	8857.3	14304.9	12434.3	15350.6	4214	13397.9	14341.5	12776.8	12546.2	12269.6	25148.7	15068.4	19781.1	18682.1	14473.2	17059.3
					WT/TOW	57.8106	45.4688	45.5346	46.223	54.7705	51.6025	58.3255	80.6135	82.0175	75.974	124.079	67.24	78.792	50.1265	73.8108	71.5245	77.7144	76.753	54.0256	77.8948	71.7075	63.884	63.0462	61.348	128.31	104.642	115.006	93.4105	104.124	102.151
	BONY, CARTILAGINOUS	SPECIES		SUM WT
1	B	scup		174060		837.7	867.9	878.1	770.5	739.4	530.5	740.5	3641.3	6679	5828.4	13814	5221.9	6801.1	3080.7	4636.1	5333.5	6509.9	6332.1	1971.6	6759.5	6170.2	5945.6	5161.4	6045.5	16006	9616.8	12947	11169	8184.6	10840
2	B	butterfish		50841.4		1357.3	1450.1	1202.2	1664.5	1844.7	2017.2	3661.1	4171.6	1458.3	1834	1924.2	682.8	1842.7	2097.3	1631.4	1446.2	1442	3186.9	166.9	1600.8	1891.3	1252.5	1707.6	1011.2	2036.1	1426	1412.7	1114.1	1034.8	1272.9
3	B	flounder, winter		31657		1344.8	1898	2060.9	1614.7	3335	2439.4	2450.3	2011.7	1921.4	1993.6	1584.1	1421.9	839.9	566.1	271.2	951.3	751.9	524	450.5	613.8	604.9	576.8	459.7	319.7	261	27.7	132.2	103.1	55.9	71.5
4	B	bluefish		28488.8		2462.9	2226.1	2341.7	1156.1	1118.2	977.6	899	1218	1408	751.2	1099.7	791.6	2140.6	1333.8	358.6	1801.3	641.4	1157.4	6.1	584.7	532.7	517.7	522.7	324.4	1118.7	263.6	161.4	224.5	171	178.1
5	B	searobin, striped		21061.4		305.1	260	208.6	277.5	278.7	230.5	509.7	497	1036.1	861	1065	805.1	465.4	183.7	113.5	217	263	471.8	66.4	558.7	1086.4	1112.5	1020.8	1058.2	1964.4	1400	1582.6	1264.4	1281.7	616.6
6	B	striped bass		14548.7		89.4	210.3	198.6	185.3	373.5	509.9	484.2	815.4	602.6	472.5	855.2	770.3	811.8	675.1	418.7	888	456.3	897.4	173.2	721.9	278	421	407.5	405.2	261.9	186.8	457.4	773.6	164.6	583.1
7	B	flounder, summer		13615.3		142.1	193.1	173	79.6	266.4	326	431.3	459.8	471.3	628.1	989.3	845.7	627.2	406.1	180.5	590.9	398	694.4	229.6	713	718.5	726.6	567.4	449.3	386.4	244	397	464.3	511.2	305.2
8	B	flounder, windowpane		12129.5		286.1	578.9	597.2	356.2	1223.6	986.1	741.1	594.2	368.8	475.5	343.3	378.8	333.7	177.5	128.9	510.8	524	342.8	449.3	395.9	501.1	326.6	365.6	191.1	154.7	127.1	189.6	242.5	142.8	95.7
9	B	weakfish		10131.5		94.8	121.2	344.5	275.7	414.9	362	268.2	771.3	554.5	415	442	194.8	426.9	449.9	52.2	584.8	116.1	108.7	1	192.6	409.2	203.7	334.8	530.4	297.6	311.2	270.2	245.5	612.4	725.4
10	B	tautog		9262		508.3	320	373.9	95.1	225.9	271.8	347.1	326.6	463.5	491.2	921.1	346	353.7	269.2	301.4	551.4	309.4	285.4	83.1	151.7	128.9	160.8	192.5	339.7	288.5	99	209	351.9	193.9	302
11	B	herring, Atlantic		7531.9		797.5	1120	769.3	1631.7	189.8	515.1	74.6	45.4	124.1	72.6	63.9	89.1	58.3	131.1	10.3	234.2	52.1	239.2	179	199.4	61.5	321.2	91.2	71.8	37.1	1.1	45	302.7	0.5	3.1
12	B	sturgeon, Atlantic		7464.6		244.8	633.6	848.6	145.5	19.9	37.8	189.7	498.6	79	270.6	275.3	550.2	117.6	152.7	368.7	336.4	111.3	286.6	5.6	181.9	154.2	98	272.4	15.8	318.3	60.9	98.6	104.7	378.6	608.7
13	B	flounder, fourspot		7055.7		382.4	193.6	202.4	402.9	407.2	615.3	306	203.9	398.6	362.7	326.9	350.1	309.3	125.9	88.1	224.9	186.3	169.8	92	224.2	454.5	203.4	145	76.3	175.3	67.9	147.6	147.8	51.2	14.2
14	B	black sea bass		6385.7		1.8	6.4	11	4.7	12.1	10.5	10.6	17.2	22.6	74.8	188.3	49.6	40.5	26.4	9.3	46.8	29.8	59.5	20.1	54.2	141	181.2	543.3	678	823.4	714.8	690.7	816.7	521.6	578.8
15	B	searobin, northern		5918.6		35.6	97.9	66.7	166.9	57.4	60.4	39.4	52	251.2	222.7	267.3	252.2	112	21.3	74.5	74.2	58.8	194.3	149.5	85.5	405.2	161.7	225.9	133.2	452.1	196.2	460.8	450.5	727.1	366.1
16	B	menhaden, Atlantic		2992.4		60.6	103.9	87.8	41.9	40.5	38.5	9.2	90.9	31.8	4.7	96.3	344.9	110.7	77.9	5.5	63.9	10.4	18	2.7	69.8	144.6	87.5	267.8	361.2	69.4	72.2	80.5	280.7	95.3	223.3
17	B	hake, red		2966.8		127.7	254.4	63.9	145.6	95.5	80.5	217.5	226.5	162.6	109.7	206.6	73.4	51.6	56	37.4	200.4	141.3	59.5	64.3	25.1	148.6	61.1	33.5	44.5	50.3	11.9	25.8	77.5	35.9	78.2
18	B	herring, alewife		1730.9		9.2	54.5	83.2	24.6	134.6	81.3	35.1	107.6	96	41.7	70.2	55.3	56.1	47.6	49.5	101.3	51.1	96	14.3	29.8	47	34.1	43.2	30.5	132	2	87.5	86.1	7.4	22.1
19	B	hake, silver		1663		22	21.9	127.6	61.6	20	70.8	88.3	99.6	28.8	152.2	89.6	13.9	27.3	7.1	37.7	14.6	208.5	50	35.4	40.3	171	23.6	10.6	6.5	32.9	12.3	18.3	126.1	21.2	23.3
20	B	hake, spotted		1620.9		10.3	55.9	32.4	6.5	42.6	19	12.2	38.8	92.3	34.9	48.2	70.4	37.8	17.4	24.3	23.9	65.8	32.1	15.8	76.8	64.2	66.8	59.5	40.1	113.8	111.2	151.7	178.3	73.4	4.5
21	B	shad, American		1226.5		63.3	138.9	165.8	81.4	36.2	66.8	60.2	117.3	25.8	9.6	40.3	40.8	24.2	18.2	6.1	15.8	20.2	28.9	8.6	17.5	25.3	15.3	12.3	24.7	46.2	21	17.6	32.3	26.6	19.3
22	B	hogchoker		633.3		5.6	7.3	3.9	1.7	5.4	1.8	1.9	5	5.9	10.5	13.3	8.6	9.5	8.7	3.2	11.4	5.6	4.5	4.4	16.8	30.7	27.2	27.8	31.2	41.8	50.1	98.9	50.8	87.5	52.3
23	B	spot		445.4		0	10.6	4.3	0.3	14.1	1.1	0	5.7	17.8	1.3	7.2	0.1	0.9	0	1.2	0	21.3	0.2	0	0.7	107.5	195.4	1.8	1.7	1.7	10.5	3.8	8.2	11.4	16.6
24	B	shad, hickory		294.2		4.9	4.4	7.6	2.5	10.2	9.1	15.9	19.4	17.1	6.7	19.6	20.1	14.2	43.1	19.1	10.4	1.1	3.6	0.4	1.5	14.1	10.8	10.5	5.5	4.2	1.3	2.2	3.1	9.1	2.5
25	B	moonfish		258.4		1.5	0.6	4.1	2.1	11.6	4.6	13.4	9.6	15	3.8	7.4	2.3	3.4	6	3.5	12	13.4	19.5	0	6.3	3.6	10	23.2	14.6	5.2	4.2	2.6	22.6	28.6	3.7
26	B	herring, blueback		229.8		8.5	4.7	31.2	7.5	6.2	16.5	5.1	1.1	6.8	11.1	2.4	4	6.5	5.4	2.5	9.1	3.2	14.6	3.4	3.2	1.6	4.3	4.2	7.1	12.2	3.5	36.5	6	0.4	1
27	B	rockling, fourbeard		229.2		12.8	15.7	8.5	14.7	8.6	17.3	11.6	28.8	14.7	21.5	9.7	9.2	13	6.8	1.5	7.6	7.1	3.9	2.9	4	3.5	0.2	0.4	2	0.3	0	0.1	1.3	1.2	0.3
28	B	anchovy, bay		198.8		nw	nw	nw	nw	nw	nw	nw	5.6	12.2	3.6	6.6	13.3	10.3	5.8	8.3	14.5	7.7	35.3	2.8	10.5	8.6	6.8	9.4	3.1	8.7	7.7	3.3	6.6	6	2.1
29	B	flounder, smallmouth		100.5		0.6	2.6	1.5	1.2	2.3	2.4	6.4	5.2	2.7	3.8	4.9	3	2.8	2.4	0.6	2.6	3.2	4.7	1.4	3.5	7.5	5.2	6	3.6	4.2	2	2.9	4.1	4.3	2.9
30	B	ocean pout		98.2		7.7	16.4	9.1	6.5	7.2	4.8	2.7	3.9	4.9	2.3	4.3	2.9	5.4	0.7	0.9	3.2	2.1	4.8	1.4	4.5	2	0	0	0.5	0	0	0	0	0	0
31	B	cunner		92		3.7	6.2	2.1	4.4	2.6	4.1	8.1	5.9	5.3	5.9	7.2	6.7	3.7	4.1	1.3	3	3.6	1.8	1.3	1.9	2.8	1.8	0.2	1.8	0.5	0.5	0.5	0	0.9	0.1
32	B	kingfish, northern		74.7		0.2	1	0.5	2.5	0.6	0.9	1.3	0.6	0.3	0.2	0.2	0.6	0.5	0.6	0	0.4	0.4	0.4	0	3.7	8.4	2.3	3.2	7.1	4.8	2.3	9.9	1.9	6.5	13.4
33	B	cod, Atlantic		60.2		0	0	0	0.1	0	0.3	0	0	0.1	0	0	2.8	4.7	0.9	0	0	0	1	2.1	9.2	0	0	0.3	4.7	4.9	0.1	3.2	5.1	2	18.7
34	B	sea raven		56.3		3.9	0.6	0.2	0.7	1.5	0.4	11.3	4.9	9.2	4.1	4.1	1.6	2.4	0.5	0	3.6	0	1.7	1.6	0.9	1.1	0	1.5	0	0.2	0	0	0	0	0.3
35	B	Anchovy, spp (yoy-est)		44.8		nw	nw	nw	nw	nw	nw	nw	0.5	4.5	0.8	1.5	2	3	1.5	0.6	0.8	5.1	0.7	0	1	0.4	1.3	2.6	3.3	3.1	7.9	1.7	1.4	0.4	0.7
36	B	goosefish		44.3		2.5	0.5	2	3.3	0.1	1.6	3.2	0.3	0.2	0.4	0.6	0	0.1	0.7	1.2	0	0	0	0	0	0.8	0	0	0.1	23.3	0	0.9	0.8	0	1.7
37	B	blue runner		41.9		0	0	0	0	0	0	0	0	0	0	0	0	0	0	0.1	0.3	0	2.3	0	1.7	2.7	0	0.9	6.7	1.5	0.1	19.9	3.8	1	0.9
38	B	sculpin, longhorn		38.2		9	3.2	1.6	1.3	2.1	0.8	1	0.3	5	1.5	0.9	2	3.4	0	0	0.8	0.3	0.3	0.4	2	0.2	0.4	0	0.7	0	0	0	0.1	0.3	0.6
39	B	scad, rough		34.9		0	4.4	0.2	0	1.5	2	0	0	0	0.7	0.7	0.5	0.7	1.9	0.5	0.7	0	2.8	0	6.8	1.1	1.3	0.5	7.1	0.1	0.6	0	0	0.5	0.3
40	B	toadfish, oyster		34.4		0	1.2	0	0.5	0	0	0.9	1.8	2.5	0.4	4.7	5	0.8	0	1.2	2	1.9	0.8	0	0.2	0	0.9	0.6	0.9	1.7	0.3	0.8	1.1	3.8	0.4
41	B	herring, Atlantic (yoy-est)		32.4		nw	nw	nw	nw	nw	nw	nw	nw	nw	1.5	1.9	2.8	2.4	1.2	0.2	4.2	0.4	1.9	0.3	0.5	1.2	7.3	0.5	1.3	1.3	0.7	1.5	0.9	0	0.4
42	B	sand lance, American		26.4		nw	0.3	0.6	0.4	0	0.1	0.3	0.3	0.3	0.3	0.1	0.2	0.2	0.2	0	0.3	7.2	2	5.2	7.5	0.2	0.1	0.2	0.1	0	0.1	0	0	0.1	0.1
43	B	mackerel, Atlantic		26.4		1	1.3	0.9	0.1	0.5	1.7	1.1	3.1	0.8	0	2.5	1.9	0	5.7	0	0.8	0	0.4	0	0	0	0	0.2	0.4	0	1.3	0.7	0	0.3	1.7
44	B	lizardfish, inshore		22.4		0	0	0.1	0	0	0.2	0.1	0.5	0.1	2.2	0.1	0	0	0.1	0.4	0.2	0.5	0.2	0	4.6	0	0	2.8	0	0.3	0.1	0.5	0.1	9.3	0
45	B	puffer, northern		20.6		0.1	0.9	0.4	0.1	0.3	0.1	0.5	1.1	0.4	0.7	0.3	0.3	0.4	0.3	0	0.5	0	0.4	0	0.9	3.1	0.3	1.3	0.8	0.9	0.7	0.3	1.4	2.1	2
46	B	mackerel, Spanish		19.8		1.5	5.3	6.4	0	0	0	0	0.2	0	0	0	2.1	0	0	0	0	0	0	0	0	0	0	0	0	0	0.1	0.1	3.7	0.3	0.1
47	B	anchovy, striped		18.5		nw	nw	nw	nw	0.2	0	0	6.1	0	1.2	0	0.1	0	0	0	0.1	0.1	0.4	0	0.1	0.2	0.1	0	0.1	0.5	0	4.1	0.4	3.7	1.1
48	B	bonito, Atlantic		12		0	6.4	0	0	0	0	0	0	0	0	2.4	0	0	0	3.2	0	0	0	0	0	0	0	0	0	0	0	0	0	0	0
49	B	sand lance, (yoy - est)		11.5		nw	0	0.8	0.1	0	0	0.1	0.4	0	0.6	0	0	0	0	2.9	0.1	0.2	2.3	0	3.8	0	0	0	0	0	0	0	0	0.1	0.1
50	B	jack, yellow		11.4		0.2	0.2	0.4	2.1	0.5	0.2	0.7	1.9	0.2	0.3	1.4	0.1	0.1	3	0	0	0	0.1	0	0	0	0	0	0	0	0	0	0	0	0
51	B	eel, conger		7.2		0.1	0.2	0	1.2	0.1	0	0	0.5	0	0.3	0	1.1	0	0	0	0	0	0	0	1.1	0.3	1.2	0	0.3	0	0	0	0.3	0.2	0.3
52	B	Gadus spp. (yoy/larvae)		6.6		nw	nw	nw	nw	nw	nw	nw	nw	nw	nw	nw	nw	nw	1.5	0	0	0	1.8	0.3	0.4	0	0	0.4	1.1	0.2	0	0.4	0.2	0.1	0.2
53	B	jack, crevalle		5.6		0	0.5	0.5	0.1	0	0.6	0	0.7	0	0	0.1	0.2	0.2	0.2	0	0.1	0	0.1	0	0.4	0.2	0	0.2	0.4	0.1	0.1	0.5	0.2	0.2	0
54	B	pipefish, northern		5.4		0.4	0.6	0.2	0.1	0	0.1	0	0.1	0.2	0.3	0.2	0.4	0.2	0.3	0.2	0.2	0	0.2	0.3	0.3	0.1	0.2	0.1	0.2	0	0	0.2	0.2	0	0.1
55	B	lamprey, sea		5.2		0	1	0	0	0.7	0.1	0	0	0	0	0	1.3	0	0	0	0.1	0.8	0	0	0	0	0	0	1.2	0	0	0	0	0	0
56	B	haddock		5.1		0	0	0	0.2	0	0.1	0.5	0.1	0	0	0	1.3	0.6	0.2	0	0	0	0	0	0	0	0.4	0	0	0.1	0	1.6	0	0	0
57	B	croaker, Atlantic		5		0	2.5	0.3	0	0	0	0	0	0	0	0	0	0	0	0	0	0.1	0	0	0.2	0	0.1	0.2	1.5	0	0	0.1	0	0	0
58	B	perch, white		5		0	0.3	0.3	0	0.1	0.9	0	0.4	0.2	0	0	1.4	0.5	0	0	0	0.1	0.1	0	0.1	0.2	0	0.2	0	0	0	0	0.2	0	0
59	B	tomcod, Atlantic		4.8		1.3	0.8	0.3	0.8	0.3	0.1	0	0.7	0	0	0	0	0.2	0	0	0	0	0.1	0	0.2	0	0	0	0	0	0	0	0	0	0
60	B	eel, American		4.6		0	1.6	0	0	0	0	0	0	0	0.6	0	0	0	0	0	0.9	0	0	0	0	0	0	0	0	0	0	0	0.6	0	0.9
61	B	silverside, Atlantic		4.6		0.1	1	0.3	0.9	0	0.1	0	0.1	0.1	0.1	0	0.1	0	0	0	0.1	0.2	0.3	0.1	0	0	0.3	0.1	0.4	0.3	0	0	0	0	0
62	B	scad, bigeye		3.8		0	0	0.3	0	0.1	0.1	0.1	1.4	0	0	0	0	0	0	0	0	0	0	0	0	0	0	0	0.3	0	0	0	0	0.2	1.3
63	B	flounder, yellowtail		3.7		0	0	0	0.1	0	0.3	0	0	0.1	0.2	0	0	0	0	0.4	1	0.4	0.2	0	0.3	0	0	0	0.7	0	0	0	0	0	0
64	B	gunnel, rock		3.4		0	0	0.1	0	0.2	0	0	0	0.2	0.1	0.1	0.4	0.2	0.6	0.1	0.1	0.2	0.2	0.5	0.2	0.1	0	0	0.1	0	0	0	0	0	0
65	B	triggerfish, gray		3.2		0	0.9	0	0	0	0	2.3	0	0	0	0	0	0	0	0	0	0	0	0	0	0	0	0	0	0	0	0	0	0	0
66	B	filefish, planehead		3.1		0	0.8	0.1	0	0.3	0	0	0.3	0	0.1	0	0.1	0	0	0.1	0	0.1	0.1	0	0	0	0	0.4	0.2	0	0	0.1	0.1	0.2	0.1
67	B	sennet, northern		3		0	0.2	0	0	0	0	0	0.5	0	0.1	0.2	0	0	0.7	0	0.2	0	0.4	0	0.1	0.3	0	0	0	0.2	0	0	0.1	0	0
68	B	scad, round		2.5		0	0	0	0	0	0.2	0.3	0.1	0.2	0	0	0.3	0.3	0.3	0	0.3	0	0.1	0	0.1	0	0.1	0.1	0.1	0	0	0	0	0	0
69	B	grubby		2.4		0	0	0.3	0.1	0.2	0.7	0.3	0.2	0	0	0.1	0.1	0	0.2	0	0.1	0	0	0	0.1	0	0	0	0	0	0	0	0	0	0
70	B	pollock		2.1		0	0	0	0	0	0	0	0	0	0	0	0	0.1	0.1	0.1	0.1	0.1	0.8	0.1	0.5	0	0.1	0	0	0.1	0	0	0	0	0
71	B	glasseye snapper		2		0	0	0	0	0	0	0	0	0	0	0	0.1	0	0.1	0.1	0.7	0.1	0.6	0	0	0	0.1	0	0.1	0	0.1	0	0	0	0
72	B	smelt, rainbow		1.7		0	0.6	0.6	0.3	0	0	0	0	0	0	0.1	0.1	0	0	0	0	0	0	0	0	0	0	0	0	0	0	0	0	0	0
73	B	herring, round		1.6		0.2	0.3	0.2	0	0	0	0.6	0	0	0.1	0	0	0	0	0	0	0	0	0	0	0.1	0	0	0.1	0	0	0	0	0	0
74	B	scad, mackerel		1.5		0.2	0	0.4	0.1	0.1	0	0.1	0	0	0	0	0	0	0	0	0.1	0	0	0	0	0	0	0.1	0	0	0	0	0	0.4	0
75	B	burrfish, striped		1.3		0	0	0	0	0	0	0	0	0	0	0	0	0	0	0	0.5	0	0	0	0.5	0	0	0	0	0	0	0	0	0.3	0
76	B	bigeye, short		1.2		0	0.1	0.1	0	0.3	0.2	0	0	0	0.1	0.2	0	0	0	0	0	0	0	0	0	0	0	0	0.1	0	0	0	0	0.1	0
77	B	cusk-eel, striped		1.2		0	0	0	0	0	0	0	0.1	0	0	0	0	0	0	0	0	0	0.1	0	0.2	0	0	0.6	0	0.1	0	0.1	0	0	0
78	B	bigeye		0.9		0	0	0.1	0	0	0	0	0.2	0.1	0	0	0	0	0	0	0	0	0	0	0	0	0	0	0.1	0	0.1	0	0.2	0	0.1
79	B	goatfish, red		0.9		0	0.2	0	0	0	0	0	0	0	0.1	0	0	0	0	0	0	0	0	0	0	0	0.5	0.1	0	0	0	0	0	0	0
80	B	shad, gizzard		0.9		0	0	0	0	0.1	0	0	0.1	0	0	0.1	0.1	0.1	0.2	0	0.1	0	0	0	0	0.1	0	0	0	0	0	0	0	0	0
81	B	cornetfish, red		0.8		0	0.1	0	0	0	0	0	0	0	0	0	0	0	0	0	0	0	0	0	0	0	0.1	0	0.6	0	0	0	0	0	0
82	B	seasnail		0.8		0	0	0	0	0	0	0	0	0	0.3	0	0	0.2	0.2	0	0	0	0	0	0	0	0	0	0	0	0	0	0	0	0.1
83	B	harvestfish		0.6		0	0	0	0	0	0	0	0	0	0	0	0	0	0	0	0	0	0	0	0	0.1	0.2	0	0	0	0	0.2	0.1	0	0
84	B	lookdown		0.5		0	0	0.3	0	0	0	0	0	0	0	0	0	0	0.1	0	0	0	0	0	0	0	0	0.1	0	0	0	0	0	0	0
85	B	eel, conger (yoy)		0.4		nw	nw	nw	nw	nw	nw	nw	nw	nw	nw	nw	nw	0.1	0	0	0	0	0	0	0	0.1	0	0	0	0	0	0.1	0	0	0.1
86	B	rudderfish, banded		0.4		0	0	0	0	0	0	0	0	0	0	0	0	0	0	0	0	0	0	0	0	0	0	0.4	0	0	0	0	0	0	0
87	B	stargazer, northern		0.4		0	0	0	0	0	0	0	0	0	0	0	0	0	0	0	0	0	0.1	0	0	0	0.1	0	0	0	0	0.2	0	0	0
88	B	cusk-eel, fawn		0.3		0	0	0	0	0	0	0	0	0	0.2	0	0	0	0	0	0	0	0	0	0	0	0	0	0	0	0	0	0.1	0	0
89	B	drum, black		0.3		0	0	0	0	0	0	0	0	0	0	0	0	0	0	0	0	0	0	0	0	0	0	0.1	0	0	0.2	0	0	0	0
90	B	eel, American (yoy)		0.3		nw	nw	nw	nw	nw	nw	nw	nw	nw	nw	nw	nw	0	0	0	0.1	0	0	0	0	0	0	0	0.2	0	0	0	0	0	0
91	B	flounder, American plaice		0.3		0	0	0	0	0	0	0	0	0	0	0	0	0.1	0	0	0	0	0	0.1	0.1	0	0	0	0	0	0	0	0	0	0
92	B	perch, silver		0.3		0	0	0	0	0	0	0	0	0	0	0	0	0	0	0	0	0	0	0	0.1	0	0	0.2	0	0	0	0	0	0	0
93	B	pinfish		0.3		0	0	0	0	0	0	0	0	0	0	0	0	0	0	0	0	0	0	0	0	0.2	0	0	0	0.1	0	0	0	0	0
94	B	sharksucker		0.3		0	0	0	0	0	0	0	0.3	0	0	0	0	0	0	0	0	0	0	0	0	0	0	0	0	0	0	0	0	0	0
95	B	blenny, feather		0.2		0	0	0	0	0	0	0	0	0	0	0	0	0	0	0	0	0.2	0	0	0	0	0	0	0	0	0	0	0	0	0
96	B	filefish, orange		0.2		0	0.1	0.1	0	0	0	0	0	0	0	0	0	0	0	0	0	0	0	0	0	0	0	0	0	0	0	0	0	0	0
97	B	goby, naked		0.2		0	0	0	0	0	0	0	0	0	0.1	0	0	0	0	0	0	0	0	0	0	0	0	0	0	0	0.1	0	0	0	0
98	B	lumpfish		0.2		0	0.2	0	0	0	0	0	0	0	0	0	0	0	0	0	0	0	0	0	0	0	0	0	0	0	0	0	0	0	0
99	B	mullet, white		0.2		0	0	0	0	0	0	0	0	0	0	0	0	0	0	0	0	0	0	0	0.1	0.1	0	0	0	0	0	0	0	0	0
100	B	corntefish, blue spotted		0.1		0	0	0	0	0	0	0	0	0	0	0	0	0	0	0	0	0	0	0	0	0	0	0.1	0	0	0	0	0	0	0
101	B	herring, Atlantic thread		0.1		0	0	0	0	0	0	0	0	0	0	0	0	0	0	0	0	0	0	0	0	0	0	0	0.1	0	0	0	0	0	0
102	B	pompano, African		0.1		0	0	0	0.1	0	0	0	0	0	0	0	0	0	0	0	0	0	0	0	0	0	0	0	0	0	0	0	0	0	0
103	B	puffer, smooth		0.1		0	0	0	0	0	0	0	0	0	0	0	0	0	0	0	0	0	0	0	0	0	0	0	0	0	0	0	0.1	0	0
104	B	salmon, Atlantic		0.1		0	0.1	0	0	0	0	0	0	0	0	0	0	0	0	0	0	0	0	0	0	0	0	0	0	0	0	0	0	0	0
105	B	seahorse, lined		0.1		0	0	0	0	0	0	0	0	0.1	0	0	0	0	0	0	0	0	0	0	0	0	0	0	0	0	0	0	0	0	0
106	B	snapper, mahogany		0.1		0	0	0	0	0	0	0	0	0	0	0	0	0	0	0	0	0	0	0	0	0	0	0	0.1	0	0	0	0	0	0
107	C	dogfish, smooth		52073.1		863.2	1339.1	934.6	566.8	862.8	527.3	989.8	923	1038.5	1407.6	2814.3	1527.4	1435.3	1421.7	1176.6	2110.2	1134.2	2213.3	34.4	2031.7	1833.3	2162.3	2799.2	2804.1	2785.6	3391.3	3024.9	2957.2	2909.3	2054.1
108	C	skate, little		31484.3		1389	2534.8	3091.5	1055.3	2801.8	1945.8	2085.5	1829.6	1604.7	2022.6	2121.9	2187.3	1689.8	682.5	310.6	697	327.4	390	148.3	359.4	657.9	317.8	428.2	192	193.1	63	82.4	220.9	24.8	29.4
109	C	skate, clearnose		3870.7		10.3	11.3	1.8	11	1.7	7.4	36.8	39.4	37.9	132.4	107.3	130.8	48.2	187.1	52.4	193.3	78.1	148.5	4.5	109.8	491.7	387	207.7	225	228.7	147.1	149.8	213.8	278.7	191.2
110	C	skate, winter		2994.2		105.3	220.9	139.2	89.2	212.7	109.7	180.7	89.8	66.5	112.2	133.5	162.1	100.3	59.9	60	117.8	140.8	108.5	37.7	101.2	179.8	111.2	133.8	51.8	31.6	34.1	4.1	72.7	21.3	5.8
111	C	dogfish, spiny		2492.2		30.7	58.4	199.6	0	2.1	13.7	44.5	51.1	9.9	128.6	48	239.5	104.7	102	47	122.3	127.7	545.7	16.2	203.5	62.8	91.5	62.2	80.8	43.6	15.6	16.7	23.8	0	0
112	C	ray, roughtail stingray		194.9		0	0	0	0	0	50.6	3.4	0	0	2.5	24.4	0	4.1	0	0	0	3	0	0	13	5	0	0	7.8	45.4	0	18.9	16.8	0	0
113	C	shark, sand tiger		30.2		0	0	0	0	0	0	0	0	0	0	0	0	0	0	0	0	0	0	0	0	0	0	0	0	21.8	0	0	0	8.4	0
114	C	ray, bullnose ray		5.7		0	0	0	0	0	0	0	0	0	0	0	0	0	0	0	0	0	0	0	0	0	5.7	0	0	0	0	0	0	0	0
115	C	ray, cownose		2.6		0	0	0	0	0	0	0	0	0	0	0	0	0	0	0	0	0	0	0	0	0	0	0	0	0	0	0	0	0	2.6
116	C	ray, bluntnose stingray		0.6		0	0	0	0	0	0	0	0	0	0	0	0	0	0	0	0	0	0	0	0	0	0	0	0	0.6	0	0	0	0	0
117	C	skate, barndoor		0.4		0	0	0	0	0	0	0	0	0	0	0	0.4	0	0	0	0	0	0	0	0	0	0	0	0	0	0	0	0	0	0
