# Supplementary material for: A potential tool for marine biogeography: eDNA-dominant fish species differ among coastal habitats and by season concordant with gear-based assessments
Source: PLoS One. 2024 Nov 11;19(11):e0313170. doi: 10.1371/journal.pone.0313170 (PMC11554088; doi:10.1371/journal.pone.0313170)
Supplement: S1 File — (TXT) [file pone.0313170.s021.txt]

>1.00 Agujon needlefish Tylosurus acus
ACTATGCACAGCCCTAAACTTTGATAGAAACATTACACCCACTATCCGCCAGGGTACTACGAGCTCTAGCTTAAAATCCAAAGGACTTGGCGGTGCTTTAGACCCAC
>1.00 American anglerfish Lophius americanus
ACTATGCCTAGCCCTAAACATTGGCAACACAAAACACCCGTTGCCCGCCAGGGCACTACGAGCATTAGCTTAAAACCCAAAGGACTTGGCGGTGCTTTAGACCCAC
>1.00 American butterfish Peprilus triacanthus
ACTATGCTTAGCCGTAAACATTGATAGAGATTTACACCTTCTATCCGCCTGGGAACTACGAGCATTAGCTTAAAACCCAAAGGACTTGGCGGTACTTTAGATCCCC
>1.00 American conger Conger oceanicus
ACTATGCTTAACTGTAAACAAAGATGATAATACACAAACATCATCCGCCAGGGGATTACGAGCAAAGTTTAAAACCCAAAGGACTTGGCGGTGCCTCAAACCCAC
>1.00 American eel Anguilla rostrata
ACTATGCTCAACCTTAAACAACGATGACAACATACAAATATCATCCGCCAGGGGACTACGAGCGTTAGCTTAAAACCCAAAGGACTTGGCGGTGCCTCAAACCCAC
>1.00 American gizzard shad Dorosoma cepedianum
ACTATGCCCTGCCGTAAACTTAGATATTTCAATACAACAAATATCCGCCCGGGGACTACGAGCGCCAGCTTAAAACCCAAAGGACTTGGCGGTGCTTCAGACCCCC
>1.00 American plaice Hippoglossoides platessoides also matches Winter flounder refseq
ACTATGCTTAGCCCTAAACATCGATTGCACAATACACTCCATATCCGCCCGGGGATTATGAACGTCAGTTTAAAACCCAAAGGACTTGGCGGTGCTTAACATCCAC
>1.00 Arctic char others Salvelinus sp
ACTATGCCTAGCCGTAAACTTTGATAGAAAAATACAACTGATATCCGCCAGGGAACTACAAGCGCCAGCTTAAAACCCAAAGGACTTGGCGGTGCCTCAGACCCAC
>1.00 Armored searobin Peristedion miniatum
ACTATGCCTAGCCCTAAACATTGATAGTACCCTACACCCACTATCCGCCTGGGAACTACGAGCATCAGCTTGAAACCCAAAGGACTTGGCGGTGCTTTAGATCCAC
>1.00 American or common halfbeak Hyporhamphus meeki or fasciatus 
ACTATGCTCAGCCGTAAAATTTGATAGAATTCTACACCCACTATCCGCCAGGGAATTACGAGCACCAGCTTAAAACCCAAAGGACTTGGCGGTGCTTTAGACCCAC
>1.00 Atlantic chub mackerel Scomber colias
ACTATGCCTAGCCGTAAACATTGATAGAATTATACACCTCTCTATCCGCCCGGATATTACGAGCATTAGCTTGAAACCCAAAGGACTTGGCGGTACTTTAGATCCCC
>1.00 Atlantic cod and other gadidae
ACTATGTATGGTCGTTAACATTGATGGTTTTATACCCAAACCATCCGCCTGGGAACTACGAGCAATAGCTTAAAACCCAAAGGACTTGGCGGTGCTTTAGACCCCC
>1.00 Atlantic cod98 Gadidae98
ACTATATATGGTCGTTAACATTGATGGTTTTATACCCAAACCATCCGCCTGGGAACTACGAGCAATAGCTTAAAACCCAAAAGACTTGGCGGTGCTTTAGACCCCC
>1.00 Atlantic croaker Micropogonias undulatus
ACTATGCTTAGCCCTAAACATTGACAACAATATACACCTGTTGTCCGCCTGGGAACTACGAGCATCAGCTTAAAACCCAAAGGACTTGGCGGTGCTTTAGACCCAC
>1.00 Atlantic halibut Hippoglossus sp
ACTATGCTTAGCCCTAAACATCGATTGCACTATACACTCCATATCCGCCCGGGAATTATGAACATCAGTTTAAAACCCAAAGGACTTGGCGGTGCTTAACATCCAC
>1.00 Atlantic herring Clupea harengus
ACTATGCCCCGCCGTAAACTTAGATATATTAGTACAACAAATATCCGCCCGGGAACTACGAGCGCCAGCTTAAAACCCAAAGGACTTGGCGGTGCTTCAGACCCCC
>1.00 Atlantic mackerel Scomber scombrus
ACTATGCCTAGCCGTAAACATTGATAGAATTATACACCCTTCTATCCGCCTGGATATTACGAGCATTAGCTTGAAACCCAAAGGACTTGGCGGTACTTTAGATCCCC
>1.00 Atlantic menhaden Brevoortia tyrannus LS17
ACTATGCCCCGCCGTAAACTTAGATATTCCAGTACAATAAATATCCGCCAGGGGACTACGAGCGCCAGCTTAAAACCCAAAGGACTTGGCGGTGCTTCAGACCCCC
>1.00 Atlantic menhaden LS16 or river herrings Clupeidae sp
ACTATGCCCCGCCGTAAACTTAGATATTCCAGTACAACAAATATCCGCCAGGGGACTACGAGCGCCAGCTTAAAACCCAAAGGACTTGGCGGTGCTTCAGACCCCC
>1.00 Atlantic moonfish Selene setapinnis
ACTATGCTTAGCCTTAAACATTGATCGTTTACCACATCAAACATCCGCCTGGGGATTACGAACACTAGTTTAAAACCCAAAGGACTTGGCGGTGCTTAACATCCAC
>1.00 Atlantic needlefish Strongylura marina
ACTATGCATAGCCCTAAACCTTGATAGAATTTTACACCCCCTATCCGCCAGGATACTACGAGCCCCAGCTTAAAATCCAAAGGACCTGGCGGTGCTTTAGACCCAC
>1.00 Atlantic or northern sand lance Ammodytes americanus or dubius
ACTATGCCTAGCCCTAAACATCGATAGCGCACTACATCTGCTATCCGCCTGGGAACTACGAGCACCAGCTTGAAACCCAAAGGACTTGGCGGTGCTTTAGATCCAC
>1.00 Atlantic silverside Menidia menidia
ACTATGCCTAGCCGTAAACTTTGGTGATAAAACACACATATCACCCGCCCGGGTACTACGAGCATTAGCTTAAAACCCAAAGGACTTGGCGGTGCTTTAGATCCAC
>1.00 Atlantic spadefish Chaetodipterus faber
ACTATGCCTAGCCTTAAACATTGGCAGCACCCCACACCCGCTGCCCGCCTGGAAACTACGAGCACCAGCTTAAAACCCAAAGGACTTGGCGGTGCTTTAGATCCAC
>1.00 Banded killifish Fundulus diaphanus
ACTATGCACAGCCGTAAACTTTGATAAAATTATACAATATTATCCGCCTGGGAACTACGAGCATAAGCTTAAAACCCAAAGGACTTGGCGGTGCTTTAGATCCAC
>1.00 Banded rudderfish Seriola zonata
ACTATGCTTAGCCCTGAACATTGATCGTTTATTACACCAAACATCCGCCCGGGAATTACGAACACCAGTTTAAAACCCAAAGGACTTGGCGGTGCTTAACATCCAC
>1.00 Bay anchovy Anchoa mitchilli
ACTATGCCTAGCCGTAAACTTTTATGCTAATGTACAACTAGCATCCGCCAGGGAACTACAAGCACCAGCTTAAAACCCAAAGGACTTGGCGGTGCCTCAGACCCCC
>1.00 Beardfish Polymixia lowei
ACTATGTATAGCCTTAAACCTTGATAGAATAACACAACCCCTATCCGCCCGGGAACTACGAGCACCAGCTTAAAACCCAAAGGACTTGGCGGTGCTTTAGACCCCC
>1.00 Bigeye scad Selar crumenophthalmus
ACTATGCTTAGTCCTAAACATTGATTATTTTTCACATCAATACATCCGCCTGGGGATTACGAACATTAGTTTAAAACCCAAAGGACTTGGCGGTGCTTAATAACCCC
>1.00 Bigeye scad99 Selar crumenophthalmus99
ACTATGCTTAGTCCTAAACATTGATTATTTTTCACATCAATACATCCGCCTGGGGATTACGAACATTAGTTTAAAACCCAAAGGACTTGGCGGTGCTTAACAACCCC
>1.00 Black crappie Pomoxis nigromaculatus
ACTATGCCTAGCCCTAAACATTGATAGCATCCTACATCTGCTATCCGCCTGGGAACTACGAGCTTTAGCTTGAAACCCAAAGGACTTGGCGGTGCTTTAGATCCAC
>1.00 Black drum or Spot Pogonias cromis or Leiostomus xanthurus
ACTATGCTTAGCCCTAAACATTGACAACAACATACACCTGTTGTCCGCCTGGGAACTACGAGCATCAGCTTGAAACCCAAAGGACTTGGCGGTGCTTTAGATCCAC
>1.00 Black sea bass Centropristis striata
ACTATGCTCAGCCCTAAACATTGGTAGCGCATCACAGCCGCTACCCGCCTGGGTACTACGAGCACCAGCTTAAAACCCAAAGGACTTGGCGGTGCTTTAGACCCCC
>1.00 Blackbelly rosefish Helicolenus dactylopterus
ACTATGCCTAGCCCTAAACCTTGGCAATATATCACATACCCTGCCCGCCTGGGAACTACGAGCATCAGCTTAAAACCCAAAGGACTTGGCGGTGCTTTAGACCCCC
>1.00 Blackcheek tonguefish Symphurus plagiusa
ACTATGCCCAGCCGTAAACCAAGATACCGCTCCCACCAAGGTATCCGCCGGGTTATTACGAACATTAGTCTAAAAGCCAAAGGAATTGGCGGTGCTTTATATCCCT
>1.00 Blacknose dace Rhinichthys atratulus
ACTATGCTCAGCCATAAACCCAGGCGTCGAACTACAGTTAGACGTCCGCCCGGGTACTACGAGCATTAGCTTGAAACCCAAAGGACCTGACGGTGCCTCAGACCCCC
>1.00 Blue catfish Ictalurus furcatus
ACTATGCTTAGCCCTAAACCCAGATGTATTCTTACACACACATCCGCCCGGGTACTACGAGCACAGCTTAAAACCCAAAGGACTTGGCGGTGTCTCAGACCCAC
>1.00 Blue runner Caranx crysos
ACTATGCTTAGCCCTAAACATTGATCGTTTACTACATCAAACATCCGCCTGGGAATTACGAACATTAGTTTAAAACCCAAAGGACTTGGCGGTGCTTAACATCCAC
>1.00 Bluefish Pomatomus saltatrix
ACTATGCTTAGCCGTAAACATTGATAGAATAGTACATCCCATCTATCCGCCGGGGTACTACGAGCACCAGCTTGAAACCCAAAGGACTTGGCGGTACTTTAGATCCCC
>1.00 Bluegill Lepomis macrochirus
ACTATGCCTAGCCTTAAACATTGGCAACACTTTACACCTGCTGCCCGCCAGGAAACTACGAGCATTAGCTTAAAACCCAAAGGACTTGGCGGTGCTTTAGACCCAC
>1.00 Broad striped anchovy Anchoa hepsetus
ACTATGCCCAGCCGTAAACTTTAATGCTAATGTACAACTAGCATCCGCCAGGGGACTACGAGCACCAGCTTAAAACCCAAAGGACTTGGCGGTGCCTCAGACCCCC
>1.00 Brook trout Salmo trutta
ACTATGCCTAGCCGTAAACTTTGATGAAAACATACAACTGACATCCGCCAGGGAACTACAAGCGCCAGCTTAAAACCCAAAGGACTTGGCGGTGCCTCAGACCCAC
>1.00 Brown bullhead Ameiurus nebulosus
ACTATGCTTAGCCTTAAACCCAGATGTATTCTTACACACACATCCGCCCGGGTACTACGAGCATAGCTTAAAACCCAAAGGACTTGGCGGTGTCTCAGACCCAC
>1.00 Brown bullhead99 Ameiurus nebulosus99
ACTATGCTTAGCCTTAAACCCAGATGTATTCTTACACACACATCCGCCCGGGTACTACGAGCATGGCTTAAAACCCAAAGGACTTGGCGGTGTCTCAGACCCAC
>1.00 Buckler dory Zenopsis conchifera
ACTATGTGTAGCCGTAAACCTTGATGGTAACCTGTACCCTTCCATCCGCCTGGGAACTACGAGCGCTAGCTTAAAACCCAAAGGACTTGGCGGTGCTTTAGACCCCC
>1.00 Capelin Mallotus villosus
ACTATGCTTAGCCATAAACTTTGATGTTAATTTACACCTAATATCCGCCAGGGAACTACAAGCGTTAGCTTAAAACCCAAAGGACTTGGCGGTGCCTCACACCCAC
>1.00 Channel catfish Ictalurus punctatus
ACTATGCTTAGCCCTAAACCCAGATGTACTCTTACACACACATCCGCCCGGGTACTACGAGCACAGCTTAAAACCCAAAGGACTTGGCGGTGTCTCAGACCCAC
>1.00 Cobia Rachycentron canadum
ACTATGCTTAGCCTTAAACATTGATCATTTATTACATAAAACATCCGCCTGGAAATTACGAACGTCAGTTTAAAACCCAAAGGACTTGGCGGTGCTTAACATCCAC
>1.00 Common carp Cyprinus carpio
ACTATGCTCAGCCGTAAACTCAGACATCCAGCTACAATTAGATGTCCGCCAGGGTACTACGAGCATTAGCTTAAAACCCAAAGGACCTGACGGTGTCTCAGACCCCC
>1.00 Common creek chub Semotilus atromaculatus
ACTATGCTCAGTCGTAAACTTAGACGTCCAACTACAATTAGACGTTCGCCCGGGTACTACGAGCATTAGCTTGAAACCCAAAGGACCTGACGGTGCCTTAGACCCCC
>1.00 Cornetfish Fistularia tabacaria
ACTATGCCTAGCCCTAAACATTGATAGGCCATCACAGCCCTATCCGCCAGGGTACTACAAGCACCAGCTTAAAACCCAAAGGACTTGGCGGTGCTTTAGACCCAC
>1.00 Creek chubsucker Erimyzon oblongus
ACTATGCTCAGCCATAAACCCAAATATTATATTACAATAAATATTCGCCAGGGTACTACGAGCGTCAGCTTAAAACCCAAAGGACTTGGCGGTGCCTTAGACCCCC
>1.00 Crested blenny Hypleurochilus geminatus refseq not full length
ACTATGCTTAGCCTTAAACTTAGATAATACTATTACACCCATTATCCGCCCGGGTACTACGAGCACTAGCTTAAAACCCAAAGGACTTGGCGGTGCTTAATAACCCC
>1.00 Crevalle jack Caranx hippos
ACTATGCTTAGCCTTAAACATTGATCGTTTACTACATCAAACATCCGCCCGGGAATTACGAACATTAGTTTAAAACCCAAAGGACTTGGCGGTGCTTAACATCCAC
>1.00 Cunner Tetragolabrus adspersus
ACTATGCCTAGCCGTAAACATTGATAGTACATTACATTTGCTATCCGCCCGGGTACTACGAGCATAAGCTTAAAACCCAAAGGACTTGGCGGTGCTTTAGATCCAC
>1.00 Darter goby Ctenogobius boleosoma
ACTATGCCTAGCCATAAACACAGGTGAATACATCACACCTATCACTTGCCCGGAAACTACGAGCCCCAGCTTAAAACCCAAAGGACTTGGCGGTGCTTTAGACCCAC
>1.00 Darter sp maybe Etheostoma fusiforme
ACTATGCCTAGCCGTAAACATTGGTAGAATAATACATTTACTGCCCGCCCGGGTACTACGAGCATCAGCTTAAAACCCAAAGGACTTGGCGGTGCTTTAGATCCAC
>1.00 Dwarf goatfish Upeneus parvus
ACTATGCCCGGCCGTAAACGTTGATATGTAATTACAAATAATATCCGCCCGGGTACTACGAGCGTCAGCTTAAAACCCAAAGAACTTGGCGGTGCTTTAGACCCCC
>1.00 Eastern mudminnow Umbra pygmea
ACTATGCATAACTATAAACTTTGATAAAAACTTACATCTTACATCCGCCAGGGAACTACAAGCGTAAGCTTAAAACCCAAAGGACTTGGCGGTGCCTCAGACCCAC
>1.00 Fathead minnow Pimephales promelas
ACTATGCTCAGCCATAAACCCAGACGTCCAACTACAATTAGACGTCCGCCCGGGTACTACGAGCATTAGCTTGAAACCCGAAGGACCTGACGGTGCCTCAGACCCCC
>1.00 Fawn cusk-eel Lepophidium profundorum
ACTATGCTAGGCCCCAAACATAGACAAAATTACTTCTATCCGCCAGGGTACTACGAGCATTAGCTTAAAACCCAAAGGACTTGGCGGTGCTTTATACCCAC
>1.00 Feather blenny Hypsoblennius hentz
ACTATGCTTAGCCTTAAACTTAGATAATAGATTACCTAAATTATCCGCCTGGGGACTACGAGCACTAGCTTAAAACCCAAAGGACTTGGCGGTGCTTAATAACCCC
>1.00 Flagfin mojarra Eucinostomus melanopterus
ACTATGCTTAGCCCTAAACACAGATAAAACCTCACTTATTTTTATCCGCCCGGGTACTACGAGCATCAGCTTGAAACCCAAAGGACTTGGCGGTACTTCAGACCCAT
>1.00 Flathead grey mullet Mugil cephalus
ACTATGCCCAGCCCTAAACTTTGATAATTTATCACACTCATTATCCGCCTGGGAACTACGAGCTTCAGCTTTAAACCCAAAGGACTTGGCGGTGCTTAAGATCCAC
>1.00 Florida pompano Trachinotus carolinus
ACTATGCTTAGCCCTAAACATTGATTATACATTACACCAAACATCCGCCCGGGTATTACGAACATCAGTTTAAAACCCCAAGGACTTGGCGGTGCTTAACATCCAC
>1.00 Florida pompano99 Trachinotus carolinus99
ACTATGCTTAGCCCTAAACATCGATTATACATTACACCAAACATCCGCCCGGGTATTACGAACATCAGTTTAAAACCCCAAGGACTTGGCGGTGCTTAACATCCAC
>1.00 Fourspine stickleback Apelties quadraacus
ACTATGTCTAGCCCTAAACATTGATAGAGTCTTACAACCACTATCCGCCAGGGGACTACAAGCATCAGCTTGAAACCCAAAGGACTTGGCGGTGCTTTAGATCCAC
>1.00 Fourspot flounder Hippoglossina oblonga
ACTATGCTTAGCCCTAAACATCGATTGTAAAATACACTCAAAATCCGCCCGGGTATTACGAACATTAGTTTAAAACCCAAAGGACTTGGCGGTGCTTAACATCCAC
>1.00 Freshwater drum Aplodinotus grunniens
ACTATGCTTAGCCTTAAACATTGACAACAACACACACCTGTTGTCCGCCTGGGAACTACGAGCATTAGCTTAAAACCCAAAGGACTTGGCGGTGCTTTAGATCCAC
>1.00 Frigate or bullet tuna Auxis thazard or rochei
ACTATGCCTAGCCGTAAACATTGATAGAATTCTACACCCTCTATCCGCCTGGGTACTACGAGCATTAGCTTGAAACCCAAAGGACTTGGCGGTACTTTAGATCCCC
>1.00 Golden shiner Notemigonus chrysoleucas
ACTATGCTCAGCCGTAAACCCAGACGTCCAGCTACAATTAGACGTCCGCCCGGGTACTACGAGCATTAGCTTGAAACCCAAAGGACCTGACGGTGCCTTAGACCCCC
>1.00 Golden tilefish Lopholatilus chamaeleonticeps
ATTATGCTTAGCCGTAAACATCGACAGCATTTTATACCCGCTGTCCGCCCGGGGACTACGAGCAACAGCTTAAAACCCAAAGGACTTGGCGGTGCTTTAGTCCCAC
>1.00 Goldfish Carassius auratus
ACTATGCTCAGCCGTAAACTTAGACATCCAACTACAATAGATGTCCGCCAGGGTACTACGAGCATTAGCTTAAAACCCAAAGGACCTGACGGTGTCTCAGATCCCC
>1.00 Grass or chain pickerel Esox americanus or niger
ACTATGCATAGTCATAAATTCTGATAAAAACATACAATTTTATCCGCCAGGGGACTACAAGCATTAGCTTAAAACCCAAAGGACTTGGCGGTGCTTCAAACCCAC
>1.00 Grass or silver carp Cyprinidae sp
ACTATGCTCAGCCATAAACCTAGACATCCAACTACAATTAAACGTCCGCCCGGGTACTACGAGCATTAGCTTGAAACCCAAAGGACCTGACGGTGCCTTAGACCCCC
>1.00 Gray angelfish Pomacanthus arcuatus
ACTATGCCTAGCCGTAAACATAGACAGTTCACGTACCCTACTGTCCGCCCGGGAACTACGAGCATTAGCTTAAAACCCAAAGGACTTGGCGGTGCTTTATACCCAC
>1.00 Gray snapper Lutjanus griseus
ACTATGCCTAGCCATAAACATCGATAGTAAACTACCCCTACTATCCGCCCGGGGACTACGAGCATCAGCTTAAAACCCAAAGGACTTGGCGGTGCTTTAGATCCAC
>1.00 Green sunfish Lepomis cyanellus
ACTATGCCTAGCCCTAAACATTGACAATTCCATACATCTGTTGTCCGCCAGGAAACTACGAGCATCAGCTTAAAACCCAAAGGACTTGGCGGTGCTTTAGATCCAC
>1.00 Greenland halibut Reinhardtius hippoglossoides
ACTATGCTTAGCCCTAAACATCGATTGCACTATACACTCCATATCCGCCCGGGAATTATGAACGTCAGTTTAAAACCCAAAGGACTTGGCGGTGCTTAACATCCAC
>1.00 Grey triggerfish Balistes capriscus
ACTATGCCTAGCCTTAAACATCGATGGCCACTTACTTAAACCATCCGCCAGGGAACTACGAGCATTAGCTTAAAACCCAAAGGACTTGGCGGTGCTTTAGATCCAC
>1.00 Grubby or other sculpins Cottidae sp
ACTATGCCTAGCCCTAAACATTGATAGTACTATACACCCACTATCCGCCCGGGAACTACGAGCAATAGCTTAAAACCCAAAGGACTTGGCGGTGCTTTAGATCCAC
>1.00 Gulf kingfish Menticirrhus littoralis
ACTATGCTTAGTCCTAAACATTGACAACAATACACACCTGTTGTCCGCCTGGGAACTACGAGCACCAGCTTGAAACCCAAAGGACTTGGCGGTGCTTTAGATCCAC
>1.00 Gulf stream flounder Citharichthys arctifrons MM02
ACTATGCTTAGCCCTAAACATAGAATAAACTTTACCTAATATACTCCGCCCGGGTATTACGAGCATCAGCTTAAAACCCAAAGGACTTGGCGGTGCTTTACATCCAC
>1.00 Halfbeak sp99 Hemiramphus sp99
ACTATGCTCAGCCATAAACCTAGATAAAATTTTACATATATTATCCGCCAGGGTACTACGAGCGCTAGCTTAAAACCCAAAGGACTTGGCGGTGCTTCAAACCCAC
>1.00 Harvestfish Peprilus paru
ACTATGCATAGCCGTAAACATTGATAGAAACTCACACCTTCTATCCGCCCGGGAACTACGAGCATTAGCTTAAAACCCAAAGGACTTGGCGGTACTTTAGACCCCC
>1.00 Hilsa shad  Tenuolosa ilisa
ACTATGCCTTGCCGTAAATTTAGATGTTTTTCTACAACAAACATCCGCCTGGGGACTACGAGCGCTAGCTTAAAACCCAAAGGACTTGGCGGTGCTTCAGACCCCC
>1.00 Hogchoker trinectes maculatus
ACTATGCTTAGCCGTAAACATTGATTATACCAATACACAATAATCCGCCCGGGAATTACGAACAAAAGTTTAAAACCCAAAGGACTTGGCGGTGCTTAACATCCAC
>1.00 Inland silverside Menidia beryllina
ACTATGCCCAGCCCTAAACTTTGATGATAAGACACATATATCATCCGCCCGGGTACTACGAGCATTAGCTTGAAACCCAAAGGACTTGGCGGTGCTTTAGATCCAC
>1.00 Inshore lizardfish Synodus foetens
ACTATGCTCGGCCGTAAACTTAGATAACTAATTATAATATTTATCCGCCAGGGTACTACGAGCATAAGCTTAAAACCCAAAGGACTTGGCGGTGCTTCAGACCCTC
>1.00 Jenny mojara Eucinostomus gula
ACTATGCTTAGCCCTAAACACAGATAAGGTCTTACCTTTGACTTATCCGCCCGGGTACTACGAGCGCTAGCTTCAAACCCAAAGGACTTGGCGGTGCTTCAAACCCGT
>1.00 King mackerel Scomberomorus cavalla
ACTATGCCTAGCCGTAAACATTGATAGAACTATACACCCTCTATCCGCCTGGGTACTACGAGCATTAGCTTAAAACCCAAAGGACTTGGCGGTACTTTAGATCCCC
>1.00 Ladyfish98 Elops saurus98
ACTATGCTTGGCCGTAAACCTTGATGATAAGGCACAAATATCATCCGCCAGGGGACTACAAGCGTCAGCTTAAAACCCAAAGGACTTGGCGGTGCCCCACACCCAC
>1.00 Ladyfish99 Elops saurus99
ACTATGCTTGGCCGTAAACCTTGATGATAAAGCACAAATATCATCCGCCAGGGGACTACAAGCGTCAGCTTAAAACCCAAAGGACTTGGCGGTGCCCCACACCCAC
>1.00 Large yellow croaker Larimichthys crocea
ACTATGCTTAGCCCTAAACATTGATAACAACCTACACCTGTTATCCGCCCGGGAACTACAAGCATCAGCTTAAAACCCAAAGGACTTGGCGGTGCTTTAGACCCAC
>1.00 Largehead hairtail Trichiurus lepturus refseq China
ACTATGCTTAGCCGTAAACATTGATAGAACACTACAACCTCTATCCGCCCGACTACTACGAGCACGAAGCTTAAAAACCAAAGGACTTGGCGGTTCATCAGATCCCT
>1.00 Largemouth bass Micropterus salmoides
ACTATGCCTAGCCTTAAACATCGATGGCAACTTACACCTGCCATCCGCCTGGGAACTACGAGCATTAGCTTAAAACCCAAAGGACTTGGCGGTGCTTTAGATCCAC
>1.00 Lebranche mullet Mugil liza
ACTATGCCCAGCCCTAAACTTTGATAATTTATTACACCCATTATCCGCCTGGGAACTACGAGCGCCTTAGCTTAAAACCCAAAGGACTTGGCGGTGCTTAAGATCCAC
>1.00 Lined seahorse Hippocampus erectus
ACTATGCATAGTCTTAAACAAAAGTATTTTAATTACATCATACTCGCCAGGGTACTACGAGCTTTAGCTTAAAACCCAAAGGACTTGGCGGTGCTTTACACCCAC
>1.00 Little tunny or skipjack tuna Euthynnus alletteratus or Katsuwonus pelamis
ACTATGCCTAGCCGTAAACATTGATAGAATTCTACACCCTCTATCCGCCTGGGTACTACGAGCATCAGCTTGAAACCCAAAGGACTTGGCGGTACTTTAGATCCCC
>1.00 Longhorn other sculpins M octodecemspinosus others
ACTATGCCTAGCCCTAAACATTGATAGTACTATACACCCACTATCCGCCCGGGAACTACGAGCAATAGCTTAAAACCCAAAGGACTTGGCGGTGCTTTAGATCCAC
>1.00 Longnose sucker or Buffalo fish Catostomus catostomus or Ictiobus sp
ACTATGCTCAGTCATAAACCCAAATGTCAAATTACAACAGACATTCGCCAGGGTACTACGAGCGTCAGCTTAAAACCCAAAGGACTTGGCGGTGCCTTAGACCCCC
>1.00 Mahi mahi Coryphaena hippurus
ACTATGCTTAGCCCTAAACATTGACTGTTTATTACATAAACATCCGCCTGGGAACTACGAACATTAGTTTAAAACCCAAAGGACTTGGCGGTGCTTAATATCCAC
>1.00 Mosquitofish Gambusia affinis
ACTATGCACAGCCATAAACTTTGATAGAAAACTACAAATTCTATCCGCCCGGGAACTACGAGCATAAGCTTAAAACCCAAAGGACTTGGCGGTGCTTTAGACCCCC
>1.00 Mummichog Fundulus heteroclitus
ACTATGCACAGCCGTAAACTTTGATAAGAATATACAACATTATCCGCCTGGGTACTACGAGCGTAAGCTTAAAACCCAAAGGACTTGGCGGTGCTTTAGATCCAC
>1.00 Naked goby Gobiosoma bosc
ACTATGCCTAGCCGTAAACATAAACAGCCTGTCACCCCGCTGTTCGCCCGGGTACTACAAGCCCTAGCTTAAAACCCAAAGGACTTGGCGGTGCTTTAGACCCCC
>1.00 Ninespine stickleback Pungitius pungitius
ACTATGCCTAGCCCTAAACATTGATAGAATTTTACAACCTCTATCCGCCCGGGGACTACAAGCATCAGCTTGAAACCCAAAGGACTTGGCGGTGCTTTAGATCCAC
>1.00 Northern kingfish Menticirrhus saxatilis
ACTATGCTTAGTCCTAAACATTGACAACAACACACGCCTGTTGTCCGCCTGGGGACTACGAGCACCAGCTTAAAACCCAAAGGACTTGGCGGTGCTTTAGATCCAC
>1.00 Northern pipefish Syngnathus fuscus
ACTATGCATAACTGTAAACACAGATAGCAACTTACTCGCAATCCGCCAGGGAACTACAAGCACTGGCTTGAAACCCAAAGGACTTGGCGGTGCTTTAGACCCAC
>1.00 Northern puffer Sphoeroides maculatus
ACTATGCTTAGCCCTAAACAATGATACTTACATACATCCACCATCCGCCCGGGTACTACGAGCATTAGCTTAAAACCCAAAGGACTTGGCGGTGCTTTAAAACCAT
>1.00 Northern sea robin Prionotus carolinus
ACTATGCTTAGCCCCAAACATTGATAGCACACCACATATGCTATCCGCCCGGGAAGTAAGTGCACGAGCTTGAAACCCAAAGGACTTGGCGGTGCTTTAGATCCCC
>1.00 Northern sennet Sphyraena borealis
ACTATGCTCAGCCCTAAACATTGATTGGACTCTACAACCCCAATCCGCCTGGGAATTACGAACATAAGTTTAAAACCCAAAGGACTTGGCGGTGCTTTATATCCCC
>1.00 Northern snakehead Channa argus
ACTATGCTTAGCCTTAAACATTGATAGCACCCTACATCAGCTATTCGCCAGGGGACTACGAGCATAAGCTTAAAACCCAAAGGACTTGGCGGTGCTTAAGATCCAC
>1.00 Northern stargazer Astroscopus guttatus
ACTATGCCTTGCCCTAAACATAGATGGTAAAATACAACTTCCATCCGCCAGGGAACTACGAGCGTAAGCTTAAAACCCAAAGGACTTGGCGGTGCTTTAGACCCCC
>1.00 Ocean pout Zoarces americanus
ACTATGCCTAGCCCTAAACATTGATAGTATACTACACCCGCTATCCGCCTGGGAACTACGAGCATCAGCTTAAAACCCAAAGGACTTGGCGGTGCTTTAGACCCAC
>1.00 Ocean sunfish Mola mola
ACTATGCCTAGCCGTAAACATTGACAGCAAGCTACATATGCTGTCCGCCCGGGAACTACGAGCATTAGCTTAAAACCCAAAGGACTTGGCGGTGCTTTAGATCCAC
>1.00 Offshore hake Merluccius albidus
ACTATGTATGGCTGTTAACATCGAGGGCCCGATACTCAGACCCTCCGCCTGGGGACTACGAGCACTAGCTTAAAACCCAAAGGACTTGGCGGTGCTTTACCCCCCA
>1.00 Olive flounder Paralichthys olivaceus
ACTATGCTTAGCCCTAAACATCGATTGTACATTACACTCAACATCCGCCCGGGAATTACAAACGTTAGTTTAAAACCCAAAGGACTTGGCGGTGCTTAACATCCAC
>1.00 Orange filefish Aluterus schoepfii
ACTATGCCTAGCCCTAAACATTGATAGCTGTTTACATTTCTATCCGCCAGGGAACTACGAGCATAAGCTTAAAACCCAAAGGACTTGGCGGTGCTTTAGATCCAC
>1.00 Oyster toadfish Opsanus tau
ACTATGTTTAGTCGTAAACTTAGTAGCCGCCAGGATACTACGAGCAACTGCTTAAAAACCAAAGGACCTGGCGGTGCTTTACTCCCC
>1.00 Oyster toadfish95
ACTATGTTTAGTCGTAAAACTTCGTAGCCGCCAGGATACTACGAGCAACTGCTTAAAAACCAAAGGCCCTGGCGGTGCTTTATTCCCC
>1.00 Pacific red snapper Lutjanus peru
ACTATGCCTAGCCATAAACATTGATAGCTAACTACACCCACTATCCGCCCGGGGACTACGAGCATCAGCTTGAAACCCAAAGGACTTGGCGGTGCTTTAGATCCAC
>1.00 Pacific sand lance Ammodytes hexapterus
ACTATGCTTAGCCCTAAACATCGATAGCGCAATACACCTGCTATCCGCCTGGGAACTACGAGCATCAGCTTGAAACCCAAAGGACTTGGCGGTGCTTTAGATCCAC
>1.00 Pigfish Orthopristis chrysoptera
ACTATGCCCAGCCTTAAACATTGACAGTATACTACATATGCCGTCCGCCTGGGAAATACGAGCGCCAGCTTAAAACCCAAAGGACTTGGCGGTGCTTTAGACCCAC
>1.00 Pinfish Lagodon rhomoboides
ACTATGCTTAGCCATAAACATTGACAGTATATTACATTTTCTGTCCGCCTGGGAACTACAAGCATTAGCTTAAAACCCAAAGGACTTGGCGGTGCTTTAGACCCAC
>1.00 Planehead filefish Stephanolepis hispidus
ACTATGCTTAGCCCTAAACATTGATAGGAGATTACACCTCTATCCGCCTGGGGACTACGAGCTTAAGCTTAAAACCCAAAGGACTTGGCGGTGCTTTAGATCCCC
>1.00 Pollock Polachius virens or Whiting Merlangus merlangus
ACTATGTATGGTCGTTAACATTGATGGTTTTATACCCAAACCATCCGCCTGGGGACTACGAGCAATAGCTTAAAACCCAAAGGACTTGGCGGTGCTTTAGACCCCC
>1.00 Porgy sp Pagrus major99
ACTATGCTTAGCCGTAAACATTGACAGTTGAATACATTTTCTGTCCGCCTGGGTACTACGAGCATTAGCTTAAAACCCAAAGGACTTGGCGGTGCTTTAGACCCAC
>1.00 Pumpkinseed Lepomis gibbosus
ACTATGCCTAGCCCTAAACATTGGCAACACCCTACATCTGTTGCCCGCCAGGAAACTACGAGCATTAGCTTAAAACCCAAAGGACTTGGCGGTGCTTTAGATCCAC
>1.00 Radiated shanny Ulvaria subbifurcata
ACTATGCCTAGCCCTAAACATTGATAGTACCCTACACCCACTATCCGCCTGGGAACTACGAGCATCAGCTTGAAACCCAAAGGACTTGGCGGTGCTTTAGATCCAC
>1.00 Rainbow smelt Osmerus mordax
ACTATGCTTAGCCATAAACTTTGATATTAACTTACCCCTAATATCCGCCAGGGAACTACAAGCGTTAGCTTAAAACCCAAAGGACTTGGCGGTGCCTCACACCCAC
>1.00 Rainbow trout or Salmon sp Oncorhynchus sp
ACTATGCCTAGCCGTAAACCTTGATAGAAATATACAATTGATATCCGCCAGGGAACTACAAGCGCCAGCTTAAAACCCAAAGGACTTGGCGGTGCCTCAGACCCAC
>1.00 Rainwater killifish Lucania parva
ACTATGCACAGCCGTAAACTTTGATAATAATTTACAATATTATCCGCCCGGGAACTACGAGCGTAAGCTTAAAACCCAAAGGACTTGGCGGTGCTTTAGATCCAC
>1.00 Red breast sunfish Lepomis auritis GB MF621723.1
ACTATGCCTAGCCCTAAACATTGGCAACGCCCTACATCTGTTGCCCGCCAGGAAACTACGAGCATTAGCTTAAAACCCAAAGGACTTGGCGGTGCTTTAGATCCAC
>1.00 Red cornetfish Fistularia petimba refseq Japan
ACTATGCCTAGCCCTAAACATTGATAGGTTAATACTTCCCCTATCCGCCAGGGTACTACAAGCACCAGCTTAAAACCCAAAGGACTTGGCGGTGCTTTAGACCCAC
>1.00 Red drum Sciaenops ocellatus
ACTATGCTTAGCCTTAAACATTGACAACAACATACACCTGTTGTCCGCCTGGGAACTACGAGCATTAGCTTGAAACCCAAAGGACTTGGCGGTGCTTTAGATCCAC
>1.00 Red eye mullet Mugil rubrioculus
ACTATGCCCAGCCCTAAACTTTGATAGTCTGTCCGCACTCACTATCCGCCCGGGTACTACGAGCCCTAGCTTAAAACCCAAAGGACTTGGCGGTGCTTAAGGTCCGC
>1.00 Red eye round herring Etrumeus teres
ACTATGCTCAGCCGTAAACTTAGATATGATTTTACAACAAATATCCGCCCGGGGACTACGAGCATCAGCTTAAAACCCAAAGGACTTGGCGGTGCTTCAGACCCTC
>1.00 Red goatfish Mullus auratus
ACTATGCCTGGTCATAAACACTGATAAACTATTACATATATTATCCGCCTGGGTATTACGAGCGCTAGCTTAAAACCCAAAGGACTTGGCGGTGCTTTAGACCCAC
>1.00 Red grouper Epinephelus morio
ACTATGCTTCGCCCTAAACATTGATAGCTTAACACAATAACTATCCGCCTGGAAACTACGAGCAATAGCTTAAAACCCAAAGGACTTGGCGGTGCTTTAGATCCAC
>1.00 Red White or Spotted hake sp Urophycis sp
ACTATGTGTGGTCCTCAACATCGATAATTATTGTACTTAAATTATCCGCCCGGGAACTACGAGCATTAGCTTAAAACCCAAAGGACTTGGCGGTGCTTTAGACCCCC
>1.00 Redbelly tilapia Coptodon zillii
ACTATGCCCAGCCCTAAACTTTGATAGCCCGTTACTCCCGCTACCCGCCCGGGTACTACGAGCACTAGCTTAAAACCCAAAGGACTTGGCGGTGCTTTAGATCCAC
>1.00 Redfish sp Sebastes sp
ACTATGCCTAGCCCTAAACCTTGGTAACATATCACATACCCTACCCGCCTGGGAACTACGAGCACCAGCTTAAAACCCAAAGGACTTGGCGGTGCTTTAGACCCCC
>1.00 Rock bass Ambloplites rupestris
ACTATGCCTAGCCCTAAACATTGATAGTATTTCTACACCTGCTATCCGCCCGGGAACTACGAGCATTAGCTTGAAACCCAAAGGACTTGGCGGTGCTTTAGATCCAC
>1.00 Rock gunnel Pholis gunnelus
ACTATGCCTAGCCCTAAACATTGATAGTATTATACACCCACTATCCGCCTGGGAACTACGAGCATTAGCTTAAAACCCAAAGGACTTGGCGGTGCTTTAGATCCAC
>1.00 Rough scad Trachurus lathami
ACTATGCTTAGCCTTAAACATTGATTATTTATTACATCAAACATCCGCCCGGGAATTACGAACATTAGTTTAAAACCCAAAGGACTTGGCGGTGCTTAACATCCAC
>1.00 Rough silverside Membras martinica
ACTATGCCCAGCCCTAAACTTTGATAATAACCTACACCTATTATCCGCCCGGGTATTACGAGCACCAGCTTAAAACCCAAAGGACTTGGCGGTGCTTTAGATCCAC
>1.00 Round scad Decapterus  punctatus
ACTATGCTTAGCCTTAAACATTGATTATTAATTACATCAAATATCCGCCCGGGTATTACGAACATTAGTTTAAAACCCAAAGGACTTGGCGGTGCTTAACATCCAC
>1.00 Sargassum pipefish Syngnathus pelagicus
ACTATGCATAACCGTAAACACCGATGGCAATTTACTCGCAATCCGCCAGGGAACTACAAGCACTAGCTTGAAACCCAAAGGACTTGGCGGTGCTTTAGACCCAC
>1.00 Scup Stenotomus chrysops
ACTATGCTTAGCCATAAACATTGACAGTCTACTACATTTTCTGTCCGCCCGGGAACTACGAGCATTAGCTTAAAACCCAAAGGACTTGGCGGTGCTTTAGACCCAC
>1.00 Sea lamprey Petromyzon marinus
GCTATGCCTGCCATAAATAAACAACCGTCGCCAGGGCACTACGAACAATCGTTTAAAACCCAAAGAACTTGACGGCACCCTAAACCCAC
>1.00 Seaboard goby Gobiosoma ginsburgi
ACTATGCCTAGCCGTAAACATAAGCAGCCTATCACTCCGCTGTTCGCCAGGGGACTACAAGCCCCAGCTTAAAACCCAAAGGACTTGGCGGTGCTTTAGACCCCC
>1.00 Sharksucker Echeneis naucrates
ACTATGCTTAGCCCTAAACATTGATTGTTTAATACATCAAACATCCGCCCGGGAATTACGAACATCAGTTTAAAACCCAAAGGACTTGGCGGTGCTTTACATCCAC
>1.00 Sheepshead minnow Cyprindon variegatus
ACTATGCACAGCCCTAAACTTCGATAATATCTTACAACTATTATCCGCCCGGGAACTACGAGCATTAGCTTAAAACCCAAAGGACTTGGCGGTGCTTTAGATCCCT
>1.00 Shortfinger anchovy Anchoa lyolepis
ACTATGCCCGGCCGTAAACTTTTATGCTAATGTACAACTAGCATCCGCCAGGGAACTACAAGCACCAGCTTAAAACCCAAAGGACTTGGCGGTGCCTCAGACCCCC
>1.00 Silver anchovy Engraulis eurystole
ACTATGCCTAGCCGTAAACTTTAATGCTAATGTACAACTAGCATCCGCCAGGGAACTACGAGCACCAGCTTAAAACCCAAAGGACTTGGCGGTGCCTCAGACCCCC
>1.00 Silver hake Merluccius bilinearis
ACTATGTGTGGCTGTTAACATCGAGGGCCCGATACTCTGACCCTCCGCCCGGGGACTACGAGCACTAGCTTAAAACCCAAAGGACTTGGCGGTGCTTTACCCCCCA
>1.00 Silver perch Bardiella chrysoura
ACTATGCTTAGCCCTAAACATTGACAACAAGATACAACTGTTGTCCGCCTGGACACTACGAGCACCAGCTTGAAAGCCAAAGGACTTGGCGGTGCCTTAGACCCAC
>1.00 Skilletfish Gobiesox strumosus
ACTATGCTCAGCCGTAAACAACGATAGCCCCTGCACTTGCTACCCGCCCGGGAACTACGAGCCCCAGCTTGAAACCCAAAGGACTTGGCGGTGCTTAAGATCCAC
>1.00 Slender mojarra Eucinostomus  jonesii
ACTATGCTTAGCTCTAAATACAGATAAAACCTTACCTATATTTTATCCGCCCGGGTACTACGAGCGCTAGCTTAAAACCCAAAGGACTTGGCGGTGCTTCAACTCCAA
>1.00 Smallmouth bass Micropterus dolomieu
ACTATGCCTAGCCTTAAACATCGATAGCAACTTACACCTGCTATCCGCCTGGGAACTACGAGCACCAGCTTGAAACCCAAAGGACTTGGCGGTGCTTTAGATCCAC
>1.00 Smallmouth flounder Etropus microstomus
ACTATGCTTAGCCCTAAACATAGAATAAACTTTACTTAATATACTCCGCCCGGGTATTACGAGCATCAGCTTAAAACCCAAAGGACTTGGCGGTGCTTTACATCCAC
>1.00 Snailfish Liparis sp 100match 3 Pacific sp
ACTATGCCTAGCCATAAACATTGATAGCACAACACCCCCGCTATCCGCCAGGGAACTACGAGCAACAGCTTAAAACCCAAAGGACTTGGCGGTGCTTTAGACCCCC
>1.00 Southern kingfish Menticirrhus americanus
ACTATGCTTAGTCGTAAACATTGACAACAACACACACCTGTTGTCCGCCTGGGAACTACGAGCGCCAGCTTAAAACCCAAAGGACTTGGCGGTGCTTTAGATCCAC
>1.00 Spanish mackerel Scomberomorus maculatus
ACTATGCCTAGCCGTAAACATTGATAGAATTATACGCCCTCTATCCGCCCGGGTACTACGAGCATCAGCTTGAAACCCAAAGGACTTGGCGGTACTTTAGATCCCC
>1.00 Speckled worm-eel Myrophis punctatus
ACTATGCCTAATTGTAAACAATGACGGGAAAGTACAAAACCCGTCCGCCAGGGGACTACGAGCGCTAGCTTAAAACCCAAAGGACTTGGCGGTGCCTCAAACCCAC
>1.00 Spotfin butterfly fish Chaeton ocellatus
ACTATGCCTAGCCCTAAACATTGATAGTTAATTACACCCACTGTCCGCCTGGGGACTACGAGCATAAGCTTAAAACCCAAAGGACTTGGCGGTGCTTTAGACCCAC
>1.00 Spotfin killifish Fundulus luciae
ACTATGCACAGCCATAAACTTTGATAAAAATATACAATATTATCCGCCCGGGTACTACGAGCATGAGCTTAAAACCCAAAGGACTTGGCGGTGCTTTAGATCCAC
>1.00 Spotfin mojarra Eucinostomus argentatus
ACTATGCTTAGCCCTAAATATAGATAAAGCCTCACCTTTGACTTTATCCGCCAGGGTACTACGAGCGCTAGCTTAAAACCCAAAGGACTTGGCGGTGCTTCAAACCCAA
>1.00 Spotted goatfish Pseudupeneus maculatus
ACTATGCCTGGCCGTAAACATTGATAAGATATTACACGCATTATCCGCCTGGGTACTACGAGCGCTAGCTTAAAACCCGAAGGACTTGGCGGTGCTTTAGACCCCC
>1.00 Spotted rose snapper Lutjanus guttatus
ACTATGCCTAGCCATAAACATTGATAGTTAGCTACACCCACTATCCGCCCGGGGACTACGAGCATCAGCTTGAAACCCAAAGGACTTGGCGGTGCTTTAGATCCAC
>1.00 Spotted sea trout Cynoscion nebulosus
ACTATGCTTAGCCTTAAACATTGACAACAAAATACACCTGTTGTCCGCCTGGGTACTACGAGCATCAGCTTAAAACCCAAAGGACTTGGCGGTGCTTTAGATCCAC
>1.00 Striped bass Morone saxatilis
ACTATGCTTAGCCTTAAACATAGACAGTTGTTTACCCCCACTGTCCGCCCGGGCACTACGAGCATTAGCTTGAAACCCAAAGGACTTGGCGGTGCTTTAGACCCAC
>1.00 Striped blenny Chasmodes bosquianus
ACTATGCTTAGCCTTAAACTTAGTTAGTATATTACATACACACCCGCCTGGGAACTACGAGCATTAGCTTAAAACCCAAAGGACTTGGCGGTGCTTAACACCCCC
>1.00 Striped burrfish Chilomycterus schoepfi
ACTATGCCTAGCCCTAAACATTGACAGTAAATTCACCAACTGTTCGCCCGGGAACTACGAGCACCAGCTTAAAACCCAAAGGACTTGGCGGTGCTTTAGACCCAC
>1.00 Striped cusk eel Ophidon marginatum
ACTATGCTAAGCCTTAAACATAGACATACTCTGTCCGCCAGGGTATTACGAGCATCAGCTTAAAACCCAAAGGACTTGGCGGTACTTTACACCCAC
>1.00 Striped cusk eel96 Ophidon marginatum96
ACTATGCTAAGCCTTAAACACAGACAAATGCTCTGTCCGCCAGGGTATTACGAGCATCAGCTTAAAACCCAAAGGACTTGGCGGTACTTTACACCCAC
>1.00 Striped killifish Fundulus majalis
ACTATGCACAGCCGTAAACTTTGATATGATATTACAACATTATCCGCCTGGGGACTACGAGCGTAAGCTTAAAACCCAAAGGACTTGGCGGTGCTTTAGATCCAT
>1.00 Striped sea robin Prionotus evolans
ACTATGCTTAGCCCTAAACATTGGCAGCACACCACATATGCTGCCCGCCTGGGAAGTAAGAGCACCAGCTTGAAACCCAAAGGACTTGGCGGTGCTTTAGATCCCC
>1.00 Sturgeon sp Acipenser sp
ACTATGCTCAGTCATAAACTTTGGTGATAAATTACACATATTGCCCGCCAGGGTACTACGAGCGCTAGCTTAAAACCCAAAGGACTTGGCGGTGCCCCAGACCCAC
>1.00 Summer flounder Paralichthys dentatus
ACTATGCTTAGCCCTAAACATCGATTGTATAATACACTCAATATCCGCCCGGGGATTACAAACGTTAGTTTAAAACCCAAAGGACTTGGCGGTGCTTAACATCCAC
>1.00 Swordfish Xiphias gladius
ACTATGCTTAGCCCTAAACATCGATTATTAATTACACCCAATATCCGCCCGGGAATTACGAGCATCAGTTTAAAACCCAAAGGACTTGGCGGTGCTTAACATCCAC
>1.00 Taillight or Weed shiner Notropis maculatus or texanus
ACTATGCTCAGTTATAAACCCAGACGTCCAACTACAATTAGACGTCCGCCCGGGTACTACGAGCATTAGCTTGAAACCCAAAGGACCTGACGGTGCCTCAGACCCCC
>1.00 Tautog Tautoga onitis
ACTATGCCTAGCCGTAAACATCGATAGTGCATTACGTTAACTATCCGCCCGGGTACTACGAGCATGAGCTTAAAACCCAAAGGACTTGGCGGTGCTTTAGATCCAC
>1.00 Tesselated darter Etheostoma olmstedi
ACTATGCCTAGCCGTAAACATTGGTAACATAATACATTCATTACCCGCCTGGGAACTACGAGCATCAGCTTGAAACCCAAAGGACTTGGCGGTGCTTTAGATCCAC
>1.00 Thread herring Opisthonema oglinum
ACTATGCCCTGCCGTAAACTTAGATATTTCAATACAATAAATATCCGCCCGGGGACTACGAGCGCCAGCTTAAAACCCAAAGGACTTGGCGGTGCTTCAGACCCCC
>1.00 Three-spined stickleback Gasterosteus aculeatus
ACTATGCCTAGCCCTAAACATTGATAGAATTTTACAACCACTATCCGCCCGGGGACTACAAGCATCAGCTTGAAACCCAAAGGACTTGGCGGTGCTTTAGATCCAC
>1.00 Tidewater or slender mojarra Eucinstomus harengulus jonesii
ACTATGCTTAGCCCTAAATACAGATAAAATTACACTTTACTTTATCCGCCCGGGTACTACGAGCATTAGCTTGAAACCCAAAGGACTTGGCGGTGCTTTAGACCCAT
>1.00 Tomcod Microgadus tomcod
ACTATGTATGGTTGTTAACATCGATGGTTTTATACCCAAACCATCCGCCTGGGGACTACGAGCAATAGCTTAAAACCCAAAGGACTTGGCGGTGCTTTAGACCCCC
>1.00 Tuna sp Thunnus sp
ACTATGCCTAGCCGTAAACATTGATAGAATTTTACACCCTCTATCCGCCTGGGTACTACGAGCATTAGCTTGAAACCCAAAGGACTTGGCGGTACTTTAGATCCCC
>1.00 Twospot flounder Bothus robinsi
ACTATGCTCAGCCCTAAACATTGATTGAATTTAACTACTTCAATCCGCCCGGGAATTACGGACATCAGTCTAAAAACCAAAGGACTTGGCGGTGCTTTACATCCCC
>1.00 Vermillion snapper Rhomboplites aurorubens
ACTATGCCTAGCCATAAACATTGATAGTCTACTACACCCACTATCCGCCCGGGGACTACGAGCATCAGCTTAAAACCCAAAGGACTTGGCGGTGCTTTAGATCCAC
>1.00 Walking catfish Clarias batrachus
ACTATGCTTAGCCATAAACCTAGATGTAAACTTACACACACATCCGCCAGGGTACTACGAGCCTAGCTTAAAACCCAAAGGACTTGGCGGTGTCTCAGACCCAC
>1.00 Walleye Sander vitreus
ACTATGCCTAGCCATAAACATTGGTAGTACCCTACACTCACTACCCGCCTGGGAACTACGAGCATTAGCTTGAAACCCAAAGGACTTGGCGGTGCTTTAGATCCCC
>1.00 Weakfish Cynoscion regalis
ACTATGCTTAGCCTTAAACATTGACAACAACATACACCTGTTGTCCGCCTGGGTACTACGAGCATTAGCTTAAAACCCAAAGGACTTGGCGGTGCTTTAGACCCAC
>1.00 White bass Morone chrysops
ACTATGCTTAGCCTTAAACATAGACAGTTGTTTACCCACACTGTCCGCCCGGGTACTACGAGCATTAGCTTGAAACCCAAAGGACTTGGCGGTGCTTTAGACCCAC
>1.00 White catfish Ameiurus catus
ACTATGCTTAGCCTTAAACCCAGATGTACTCTTACACACACATCCGCCCGGGTACTACGAGCACAGCTTAAAACCCAAAGGACTTGGCGGTGTCTCAGACCCAC
>1.00 White mullet Mugil curema
ACTATGCTCAGCCCTAAACTTTGATAGTTTTACCACACCCACTATCCGCCCGGGTACTACGAGCTTTAGCTTAAAACCCAAAGGACTTGGCGGTGCTTAAGATCCGT
>1.00 White perch Morone americana
ACTATGCTTAGCCCTAAACATAGACAGTTGTTTACCCCCACTGTCCGCCCGGGTACTACGAGCATTAGTTTGAAACCCAAAGGACTTGGCGGTGCTTTAGACCCAC
>1.00 White sucker Catastomus commersoni
ACTATGCTCAGTCATAAACCCAAATGTCAAATTACAATAGACATTCGCCCGGGTACTACGAGCGTCAGCTTGAAACCCAAAGGACTTGGCGGTGCCTTAGACCCCC
>1.00 Whitefish Coregonus sp
ACTATGCCTAGCCGTAAACTTTGATGGAAACATACAACTAACATCCGCCAGGGAACTACAAGCGCCAGCTTAAAACCCAAAGGACTTGGCGGTGCCTCAGACCCAC
>1.00 Windowpane flounder Scophthalmos aquosus
ACTATGCTTAGCCCTAAACATCGATTTAATACCCCATTAAATCCGCCTGGGGACTACGAACGTATGTTTAAAACCCCAAGGACTTGGCGGTGCTTTATATCCAC
>1.00 Winter or Yellowtail flounder Pseudopleuronectes americanus or Pleuronectes ferrugineus
ACTATGCTTAGCCCTAAACATCGATTGCACCATACACTCCATATCCGCCCGGGAATTATGAACGTCAGTTTAAAACCCAAAGGACTTGGCGGTGCTTAACATCCAC
>1.00 Witch flounder Glyptocephalus cynoglossus
ACTATGCTTAGCCCTAAACATCGATTGCACCATACACTCAATATCCGCCCGGGAATTATGAACGTCAGTTTAAAACCCAAAGGACTTGGCGGTGCTTAACATCCAC
>1.00 Wrymouth Cryptacanthodes maculatus
ACTATGCCTAGCCATAAACATTGATAGTACCCTACGCCCACTATCCGCCTGGGAACTACGAGCATCAGCTTAAAACCCAAAGGACTTGGCGGTGCTTTAGATCCAC
>1.00 Yellow bullhead Ameiurus natalis
ACTATGCTTAGCCTTAAACCCAGATGTATTCTTACACACACATCCGCCCGGGTACTACGAGCACAGCTTAAAACCCAAAGGACTTGGCGGTGTCTCAGACCCAC
>1.00 Yellow jack Carangoides bartholomaei
ACTATGCTTAGCCCTAAACATTGATTGTTTACTACATCAAACATCCGCCTGGGAATTACGAACATTAGTTTAAAACCCAAAGGACTTGGCGGTGCTTAATATCCAC
>1.00 Yellow perch Perca flavescens
ACTATGCCTAGCCATAAACATTGGTAGCACATTACACCCACTACCCGCCTGGGAACTACGAGCATCAGCTTGAAACCCAAAGGACTTGGCGGTGCTTTAGATCCAC
>1.00 Yellowfin goatfish Mulloidichthys vanicolensis
ACTATGCCTGGCCGTAAACATTGATAAAATATTACACATATTATCCGCCTGGGTACTACGAGCAGTAGCTTAAAACCCAAAGGACTTGGCGGTGCTTTAGACCCCC
>1.00 Yellowtail snapper Ocyurus chrysurus
ACTATGCCTAGCCATAAACATTGATAGTTAACTACGCCCACTATCCGCCCGGGGACTACGAGCATCAGCTTGAAACCCAAAGGACTTGGCGGTGCTTTAGATCCAC
>1.00 Zebrafish Danio rerio
ACTATGCTTAGCCATAAACAAAGACATTTAATCACAACAATGTTCGCCCGGACACTACAAGCATAAGCTTAAAACCCAAAGGACCTGACGGTGCCTTAGATCCCC
>1.10 Atlantic menhaden LS15
ACTATGCCCCGCCGTAAACTTAGATATTTCAGTACAATAAATATCCGCCAGGGGACTACGAGCGCCAGCTTAAAACCCAAAGGACTTGGCGGTGCTTCAGACCCCC
>1.10 Atlantic silverside v1
ACTATGCCTAGCCGTAAACTTTGGTGATAAAACACACATATCACCCGCCCGGGTACTACAAGCATTAGCTTAAAACCCAAAGGACTTGGCGGTGCTTTAGATCCAC
>1.10 Atlantic silverside v2
ACTATGCCTAGCCGTAAACTTTGGTGATAAAACACACATATCGCCCGCCCGGGTACTACGAGCATTAGCTTAAAACCCAAAGGACTTGGCGGTGCTTTAGATCCAC
>1.10 Atlantic silverside v3
ACTATGCCCAGCCGTAAACTTTGGTGATAAAACACACATATCACCCGCCCGGGTACTACGAGCATTAGCTTAAAACCCAAAGGACTTGGCGGTGCTTTAGATCCAC
>1.10 Bay anchovy99 v1
ACTATGCCTAGCCGTAAACTTTTATGCTAACGTACAACTAGCATCCGCCAGGGAACTACAAGCACCAGCTTAAAACCCAAAGGACTTGGCGGTGCCTCAGACCCCC
>1.10 Black crappie Pomoxis nigromaculatus v1
ACTATGCCTAGCCCTAAACATTGATAGCATCCTACATCTGCTATCCGCCTGGGTACTACGAGCTTTAGCTTGAAACCCAAAGGACTTGGCGGTGCTTTAGATCCAC
>1.10 Black crappie Pomoxis nigromaculatus v2
ACTATGCCTAGCCTTAAACATTGATAGCATCCTACATCTGCTATCCGCCTGGGAACTACGAGCTTTAGCTTGAAACCCAAAGGACTTGGCGGTGCTTTAGATCCAC
>1.10 Black crappie98 Pomoxis nigromaculatus98 v3
ACTATGCCTAGCCCTAAACATTGATAGCATTCTACACCTGCTATCCGCCTGGGAACTACGAGCATTAGCTTGAAACCCAAAGGACTTGGCGGTGCTTTAGATCCAC
>1.10 Gray angelfish99 v1
ACTATGCCTAGCCGTAAACATAGACAGTTCACGTACCCTACTGTCCGCCCGGGAACTACGAGCATTAGCTTGAAACCCAAAGGACTTGGCGGTGCTTTATACCCAC
>1.10 Gulf kingfish98 v1
ACTATGCTTAGTCCTAAACATTGACAACAATACACACCTGCTGTCCGCCTGAGAACTACGAGCACCAGCTTGAAACCCAAAGGACTTGGCGGTGCTTTAGATCCAC
>1.10 Gulf kingfish99 v2
ACTATGCTTAGTCCTAAACATTGACAACAATACACACCTGCTGTCCGCCTGGGAACTACGAGCACCAGCTTGAAACCCAAAGGACTTGGCGGTGCTTTAGATCCAC
>1.10 Mahi mahi v1
ACTATGCTTAGCCCTAAACATTGACTGTTTATTACATAAACATCCGCCTGGGAACTACGAACATTAGTTTAAAACCCAAAGGACTTGGCGGTGCTTAACATCCAC
>1.10 Mummichog v1
ACTATGCACAGCCATAAACTTTGATAAGAATATACAACATTATCCGCCTGGGTACTACGAGCGTAAGCTTAAAACCCAAAGGACTTGGCGGTGCTTTAGATCCAC
>1.10 Mummichog v2
ACTATGCACAGCCGTAAACTTTGATAAGAATATACAACATTATCCGCCTGGGAACTACGAGCGTAAGCTTAAAACCCAAAGGACTTGGCGGTGCTTTAGATCCAC
>1.10 Northern sea robin99 v1
ACTATGCTTAGCCCCAAACATTGATAGCACGCCACATATGCTATCCGCCCGGGAAGTAAGTGCACGAGCTTGAAACCCAAAGGACTTGGCGGTGCTTTAGATCCCC
>1.10 Scup99 v1
ACTATGCTTAGCCATAAACATTGACAGTCTATTACATTTTCTGTCCGCCCGGGAACTACGAGCATTAGCTTAAAACCCAAAGGACTTGGCGGTGCTTTAGACCCAC
>1.10 Spot or Black drum99 v1
ACTATGCTTAGCCCTAAACATTGACAACAACATACACCTGTTGTCCGCCCGGGAACTACGAGCATCAGCTTGAAACCCAAAGGACTTGGCGGTGCTTTAGATCCAC
>1.10 Striped killifish v1
ACTATGCACAGCCGTAAACTTTGATATGATATTACAACATTATCCGCCTGGGAACTACGAGCGTAAGCTTAAAACCCAAAGGACTTGGCGGTGCTTTAGATCCAT
>1.10 Summer flounder99 v1
ACTATGCTTAGCCCTAAACATCGATTGTGTAATACACTCAATATCCGCCCGGGGATTACAAACGTTAGTTTAAAACCCAAAGGACTTGGCGGTGCTTAACATCCAC
>1.10 Summer flounder99 v2
ACTATGCTTAGCCCTAAACATCGATTGTATAATACACTCAATATCCGCCCGGGAATTACAAACGTTAGTTTAAAACCCAAAGGACTTGGCGGTGCTTAACATCCAC
>1.10 Tautog v1
ACTATGCCTAGCCGTAAACATCGATAGTGCATTACGTTAACTATCCGCCCGGGTACTACGAGCATGGGCTTAAAACCCAAAGGACTTGGCGGTGCTTTAGATCCAC
>1.10 Tautog v2
ACTATGCCTAGCCGTAAACACCGATAGTGCATTACGTTAACTATCCGCCCGGGTACTACGAGCATGAGCTTAAAACCCAAAGGACTTGGCGGTGCTTTAGATCCAC
>1.10 Tautog v3
ACTATGCCTAGCCGTAAACATCGATAGTGCATTACGTTAACTATCCGCCCGGGTACTACGAGCATGAGCTTAAAACCCAAAGGACTTGGCGGCGCTTTAGATCCAC
>1.30 Atlantic salmon Salmo salar
ACTATGCCTAGCCGTAAACTTTGATGGAAACATACAACTGACATCCGCCAGGGGACTATAAGCGCCAGCTTAAAACCCAAAGGACTTGGCGGTGCCTCAGACCCAC
>1.30 Atlantic salmon v1
ACTATGCCTAGCCGTAAACTTTGATGAAAACATACAACTGACATCCGCCAGGGGACTATAAGCGCCAGCTTAAAACCCAAAGGACTTGGCGGTGCCTCAGACCCAC
>1.30 Barramundi Lates calcarifer
ACTATGCTTAGCCCTAAACATTGATTTTACATTACACTTAATATTCCGCCCGGGAATTACAAGCACTAGCTTAAAACCCAAAGGACTTGGCGGTGCTTAATATCCAC
>1.30 Barramundi v1
ACTATGCTTAGCCGTAAACATTGATTTTACATTACACTTAATATTCCGCCCGGGAATTACAAGCACTAGCTTAAAACCCAAAGGACTTGGCGGTGCTTAATATCCAC
>1.30 Bluestriped grunt Haemulon sciurus
ACTATGCCCAGCCTTAAACATTGACGTATACTACATATGCCGTCCGCCCGGGGATTACAAGCACCAGCTTAAAACCCAAAGGACTTGGCGGTGCTTTAGATCCAC
>1.30 Butterfly mackerel Gasterochisma melampus
ACTATGCCTAGCCATAAACATTGATAGAATTTTACACCCTCTATCCGCCTGGGTACTACGAGCATTAGCTTGAAACCCAAAGGACTTGGCGGTACTTTAGATCCCC
>1.30 Chinook salmon Onchorhynchus tshawytscha
ACTATGCCTAGCCGTAAACTTTGATAAAAATATACAATTGATATCCGCCAGGGTACTACAAGCGCCAGCTTAAAACCCAAAGGACTTGGCGGTGCCTCAGACCCAC
>1.30 Cichlid Maylandia zebra others
ACTATGCCCAGCCCTAAACCTTGATAGCCCCCTACACCCACTATCCGCCCGGGTACTACGAGCACTAGCTTAAAACCCAAAGGACTTGGCGGTGCTTTAGATCCAC
>1.30 Climbing perch Anabas testudineus
ACTATGCCCAGCCATAAACATTGATAGCCCAGTACACGCTATCCGCCCGGGGACTACGAGCATTAGCTTAAAACCCAAAGGACTTGGCGGTGCTTAAGATCCAC
>1.30 Common guppy Poecile reticulata
ACTATGCACCGCCGTAAACCTTGATAGAAAACCACAACCCCTATCCGCCCGGGGACTACGAGCATAAGCTTAAAACCCAAAGGACTTGGCGGTGCTTTAGACCCCC
>1.30 Coney Cephalopholus fulva
ACTATGCTTTGCCCTAAACATTGATAGTTTTTTACACCCACTATCCGCCCGGGGACTACGAGCAACAGCTTAAAACCCAAAGGACTTGGCGGTGCTTTAGACCCAC
>1.30 Cutlassfish Trichiurus nanhaiensis Asian ssp
ACTATGCTTAGCCGTAAACATTGATAGAACCCTACAACCTCTATCCGCCTGGCCACTACGAGCATGAAGCTTAAAAACCAAAGGACTTGGCGGTTCTTTAAACCCCT
>1.30 European pilchard Sardina pichardus
ACTATGCCCTGCCGTAAACTTAGATGTTTTAGTACAAAAAATATCCGCCCGGGAACTACGAGCGCCAGCTTAAAACCCAAAGGACTTGGCGGTGCTTCAGACCCCC
>1.30 European sea bass Dicentrarchus labrax
ACTATGCTTAGCCTTAAACATAGACAGTTGCTTATTCCCACTGTCCGCCAGGGTACTACGAGCATTAGCTTGAAACCCAAAGGACTTGGCGGTGCTTTAGACCCAC
>1.30 Firehead tetra Hemigrammus bleheri99
ACTATGCTTAGCCTTAAACTTAGATGTTAACAATACAAGTAACATCCGCCAGGGTACTACGGGCGCTAGCTTAAAACCCAAAGGACTTGACGGTGTCTCAGACCCAC
>1.30 Gangetic swamp eel Ophichthys cuchia
ACTATGCTTAGCCTTAAACATTAATAGGACCACACACTCCTATTCGCCCGGGAACTACGAGCACTAGCTTAAAACCCAAAGGACTTGGCGGTGCTTAACATCCAC
>1.30 Gilt head seabream Sparus aurata
ACTATGCTTAGCCGTAAACATTGACAGTCTATAACATTTTCTGTCCGCCTGGGGACTACGAGCATTAGCTTAAAACCCAAAGGACTTGGCGGTGCTTTAGACCCAC
>1.30 Iridescent shark catfish Pangasianodon hypopthalmus
ACTATGCTTAGCCTTAAACCTAGATGTACTTTTACACACACATCCGCCTGGGTACTACGAGCACAGCTTAAAACCCAAAGGACTTGGCGGTGTCTCAGACCCAC
>1.30 Nile tilapia Oreochromis niloticus
ACTATGCCCAGCCCTAAACTTTGATAGCCCACTACACCCGCTATCCGCCCGGGTACTACGAGCACTAGCTTAAAACCCAAAGGACTTGGCGGTGCTTTAGACCCAC
>1.30 Pacific creolefish Paranthias colonus
ACTATGCTTTGCCCTAAACATTGATAGTTTTTTACACCCACTATCCGCCTGGGGACTACGAGCAATAGCTTAAAACCCAAAGGACTTGGCGGTGCTTTAGACCCAC
>1.30 Pacific saury Cololabis saira
ACTATGCACAGCCCTAAACTCTGATAAAAACCTACATTTATTATCCGCCAGGGTACTACGAGCTCTAGCTTAAAATCCAAAGGACTTGGCGGTGCTTTAGACCCAC
>1.30 Pink or sockeye salmon Oncorhynchus gorbusha or nerka
ACTATGCCTAGCCGTAAACCTTGATAAAAATATACAATTGATATCCGCCAGGGGACTACAAGCGCCAGCTTAAAACCCAAAGGACTTGGCGGTGCCTCAGACCCAC
>1.30 Porkfish Anisotremus virginicus
ACTATGCCCAGCCTTAAACATTGACAGTAAATTACAAATACCGTCCGCCCGGGAATTACGAGCACTAGCTTAAAACCCAAAGGACTTGGCGGTGCTTTAGATCCAC
>1.30 Porkfish99 Anisotremus virginicus99
ACTGTGCCCAGCCTTAAACATTGACAGTAAATTACAAATACCGTCCGCCCGGGAATTACGAGCACTAGCTTAAAACCCAAAGGACTTGGCGGTGCTTTAGATCCAC
>1.30 Tilapia Oreochromis sp
ACTATGCCCAGCCCTAAACTTTGATAGCCCACTACACCCGCTATCCGCCCGGGTACTACGAGCACTAGCTTAAAACCCAAAGGACTTGGCGGTGCTTTAGATCCAC
>1.30 Unknown fish tautog90
ACTATACCTAACCATAAACATCGATAATGCATTACGTTAACTATCCACCCAAATACTACAAGCATGAGCTTAAAACCCAAAGGACTTGGCAATGCTTTAGATCCAC
>2.00 Atlantic angel shark Squatina dumeril
ACTATGCCCATCTACAAACTTAGACAATAATTTACCATATTGTCCGCCAGAGTACTACAAGCGCTAGCTTAAAACCCAAAGGACTTGGCGGTGCCTCAGACCCCC
>2.00 Atlantic sharpnose shark Rhizoprionodon terraenovae
ACTATGCCCAACCATAAACTTAGACAACACTCCACTATATTGTTCGCCAGAATACTACAAGCGCTAGCTTAAAACCCAAAGGACTTGGCGGTATCCCACACCCAC
>2.00 Atlantic stingray Dasyatis sabina
ACTATGCTTAACCGTAAACACAGTTACAAATAACCTGTTACCTTAATACACCGCCTGAACACTACGAGCGCTAGCTTAAAACACAAAGGACTTGGCGGTGCTCCAAACCCAT
>2.00 Barndoor skate Dipturus laevis
ACTATGCCTAACCATAAATAGACCTTTACTACCACTTACTTTGTTTAAGTCCGCCTGAGTACTACAAGCGCTAGCTTAAAACCCAAAGGACTTGGCGGTGCCCCAGACCCCC
>2.00 Blacktip shark Carcharhinus limbatus
ACTATGCCCAACCACAAACTTAAACAACATCCCACTATATTGTTCGCCAGAGTACTACAAGCGCTAGCTTAAAACCCAAAGGACTTGGCGGTATCCCATACCCAC
>2.00 Bluntnose stingray Dasyatis say
ACTATGCTTAACCATAAACATTGTTATAAATAAACCTACCTTAACATACCGCCTGAATACTACAAGCGCTAGCTTAAAATCCAAAGGACTTGGCGGTGCTCCATACCCAC
>2.00 Brazilian cownose ray Rhinoptera brasiliensis
ACTATGCTCAACCATAAACATTGTTACTAATAATTTACCTTAATACCCGCCCGAGTACTACAAGCGCTAGCTTAAAACCCAAAGGACTTGGCGGTGCTCCAAATCCAC
>2.00 Bullnose ray Myliobatis freminvillii
ACTATGCTTAACTATAAACATTGTTATTAATGAACTTACCTTAATATCCGCCCGAGTACTACAAGCGCTAGCTTAAAACCCAAAGGACTTGGCGGTGCTCCAAATCCCC
>2.00 Chain dogfish Scyliohinus retifer
ACTATGCCCTACCATAAACTTAGACAATAATCTACTATATTGTCCGCCAGAGTACTACAAGCGCTAGCTTAAAACCCAAAGGACTTGGCGGTGCCCCACACCCAC
>2.00 Clearnose skate Raja eglanteria
ACTATGCCTAACCATAAATAGACCCTACCACTACTTACCTTGTCTAAGTCCGCCCGAGTACTACAAGCGCTAGCTTAAAACCCAAAGGACTTGGCGGTGCCCCAGACCCCC
>2.00 Cownose ray Rhinoptera bonasus
ACTATGCTCAACCATAAACATCGTTACTAATGATTTACCTTAATACCCGCCCGAGTACTACAAGCGCTAGCTTAAAACCCAAAGGACTTGGCGGTGCTCCAAACCCAC
>2.00 Nurse shark Ginglymostoma cirratum
ACTATGCCTAACTATAAACTTAGACAATAATCCACTATATTGTTCACCAGAGTACTACAAGCGCTAGCTTAAAACCCAAAGGACTTGGCGGTGTCCCACACCCAC
>2.00 Roughtail stingray Dasyatis centroura
ACTATGCTTAACCGTAAACATTGTTACAAGCATATTTACCTTAATACACCGCCTGAACACTACAAGCGCTAGCTTAAAATCCAAAGGACTTGGCGGTGCTCCAAACCCAC
>2.00 Sand tiger shark Carcharias taurus
ACTATGTCTAACCATAAACTTAAACAATAATTTACTATATTGTTCGCCAGAGAACTACAAGCGCTAGCTTAAAACCCAAAGGACTTGGCGGTGTCCCAAACCCAC
>2.00 Sandbar shark Carcharhinus plumbeus
ACTATGCTCAACCACAAACTTAAACAACATCCTACTATATTGTTCGCCAGAGTACTACAAGCGCTAGCTTAAAACCCAAAGGACTTGGCGGTATCCCATACCCAC
>2.00 Smooth dogfish Mustelus canis
ACTATGTCCAACCACAAACTTAGACAATAAATCACTATATTGTTCGCCCGAGTACTACAAGCGCTAGCTTAAAACCCAAAGGACTTGGCGGTATCCCATACCCAC
>2.00 Southern stingray Dasyatis americana
ACTATGCTTAACCGTAAACATCGTTATAAATAAAACCACCTTAAAATACCGCCCGAATACTACAAGCGCTAGCTTAAAATCCAAAGGACTTGGCGGTGCTCCAAACCCAC
>2.00 Spinner shark Carcharhinus brevipinna
ACTATGCCCAACCACAAACTTAGACAACACCCTACTATATTGTTCGCCAGAGTACTACAAGCGCTAGCTTAAAACCCAAAGGACTTGGCGGTATCCCATACCCAC
>2.00 Spiny butterfly ray Gynmura altavela
ACTATGCTTAACTATAAACATTGCTATTAATAAATATACCTTAATATCCGCCTGAGTACTACAAGCGCTAGCTTAAAACCCAAAGGACTTGGCGGTGCTCCACACCCAC
>2.00 Spiny dogfish Squaalus acanthias
ACTATGCCCAACCACAAACTTAGACAATAACCTACTACATTGTCCGCCAGAGTACTACAAGCGCTAGCTTAAAACCCAAAGGACTTGGCGGTGCTTCAGACCCCC
>2.00 Thresher shark Alopias vulpinus
ACTATGTCTAACCACAAACTTAAACAATAATTCACTATATTGTTCGCCAGAGTACTACAAGCGCTAGCTTGAAACCCAAAGGACTTGGCGGTGTCCCAAACCCAC
>2.00 White shark Carcharhinus leucas
ACTATACCCAACCATAAACTTAGACAACATCCCACTATATTGTTCGCCAGAGTACTACAAGCGCTAGCTTAAAACCCAAAGGACTTGGCGGTATCCCATACCCAC
>2.00 Winter skate or Little skate Leucoraja ocellata or erinacea
ACTATGCTTAACCATAAATAGACCTTTACCACTACTTACTTTGTTTAAGTCCGCCTGAGTACTACAAGCGCTAGCTTAAAACCCAAAGGACTTGGCGGTGCCCCAGACCCCC
>2.10 Atlantic sharpnose shark99
ACTATGCCCAACCATAAACTTAGACAACACTCCACTATATTGTTCGCCAGAATACTACAAGCGCTAGCTTAAAACCCAAAGGACTTGACGGTATCCCACACCCAC
>2.30 Unknown ray spA
ACTATGCTTAACCGTAAACATTGTTACAAATATATTTACCTTAACACACCGCCTGAACACTACAAGCACTAGCTTAAAATCCAAAGGACTTGGCGGTGCTCCAAACCCAC
>2.30 Unknown ray spB
ACTATGCTTAACCGTAAACATTGTTACAAATAAATTTACCTTATCACACCGCCTGAATACTACAAGCACTAGCTTAAAATCCAAAGGACTTGGCGGTGCTCCAAACCCAA
>2.30 Unknown ray spC
ACTATGCTTAACCGTAAACATTGTTACAAATAAATTTACCTTAACACACCGCCTGAATACTACAAGCGCTAGCTTACAATCCAAAGGACTTGGCGGTGCTCCAAACCCAC
>2.30 Unknown ray spD
ACTATGCTTAACCGTAAACATTGTTATAAACAAACTTACCTTAACACACCGCCTGAATACTACAAGCGCTAGCTTAAAATCCAAAGGACTTGGCGGTGCTCCAAACCCAC
>2.30 Unknown ray spE
ACTATGCTTAACCATAAACATCGTTATAAACAAACCTACCTTAATACACCGCCTGAATACTACAAGCGCTAGCTTACAATCCAAAGGACTTGGCGGTGCTCCAAACCCAC
>2.30 Unknown ray spF
ACTATGCTTAACCATAAACATTGTTATAAATAAACCTACCTTAATACACTGCCTGTATACTACAAGCGCTAGCTTACAATCCAAAGGACTTGGCGGTGCTCCAAACCTAC
>3.00 American beaver Castor canadensis
ACTATGCTTAGCCGTAAACTTAGATATGTAAACCTAACAAACATATTCGCCAGAGAACTACTAGCAATTGCTTAAAACTCAAAGGACTTGGCGGTGCTTTATATCCAT
>3.00 American bison Bison bison
ACTATGCTTAGCCCTAAACACAGATAATTACATAAACAAAATTATTTGCCAGAGTACTACCAGCAACAGCTTAAAACTCAAAGGACTTGGCGGTGCTTTATATCCTT
>3.00 Black bear Ursus americanus other bears
ACTATGCTTAGCCTTAAACATAAGTAATTTATTAAACAAAATTATTCGCCGGAGAACTACTAGCAACAGCTTAAAACTCAAAGGACTTGGCGGTGCTTTAAACCCCC
>3.00 Bobcat Lynx rufus100, also cougar100 Puma concolor
ACTATGCTTAGCCCTAAACCTAGATAGTTAACTCAAACAAAACTATCCGCCAGAGAACTACTAGCAACAGCTTAAAACTCAAAGGACTTGGCGGTGCTTTACATCCCT
>3.00 Bottlenose dolphin Tursiops truncatus other dolphins
ACTATGCTTAGTCGTAAACTTAAATAATCCTAAAACAAGATTATTCGCCAGAGTACTATCGGCAACAGCCCAAAACTCAAAGGACTTGGCGGTGCTTCATATCCTT
>3.00 Cat Felis catus
ACTATGCTTAGCCCTAAACTTAGATAGTTATCCTAAACAAAACTATCCGCCAGAGAACTACTAGCAATAGCTTAAAACTCAAAGGACTTGGCGGTGCTTTACATCCCT
>3.00 Chinese or gray dwarf hamster Cricetulus griseus or migratorius
ACTATGCTTAGCCTTAAACCTTAAGGGTTAAACTATAACAAAACCCTTTGCCTGAGAACTACTAGCCACCGCTTAAAACTCAAAGGACTTGGCGGTACTTTATATCCAT
>3.00 Common minke whale Balaenoptera acutorostrata
ATTATGCTTAGCCGTAAACCCTAGTAGTCACAAAAACAAGACTATTCGCCAGAGTACTACTAGCAACAGCCTAAAACTCAAAGGACTTGGCGGTGCTTCATATCCCT
>3.00 Common shrew Sorex cinereus
ACTATGCTTAGCCCTAAACTTAGGTATTTAACTAACAAAAATACCCGCCAGAGAACTACTAGCAATAGCTTAAAACTCAAAGGACTTGGCGGTGCTTTATATCCCT
>3.00 Deer mouse Peromyscus leucopus
ACTATGCTTAGCCCTAAACCTTAAAGATTAAATAACAAAATCATTTGCCTGAGAACTACTGGCTACCGCTTAAAACTCAAAGGACTTGGCGGTACTTTATATCCAT
>3.00 Dog Canis lupus
ACTATGCTTAGCCCTAAACATAGATAATTTTACAACAAAATAATTCGCCAGAGGACTACTAGCAATAGCTTAAAACTCAAAGGACTTGGCGGTGCTTTATATCCCT
>3.00 Eastern chipmunk Tamias striatus
ACTATGCTTAGCCTTAAACACAAATACTTAATAAACAAGAGTATTCGCCAGAGAACTACTAGCAACAGCCTAAAACTCAAAGGACTTGGCGGTACTTTACATCCCT
>3.00 Eastern cottontail Syvilagus floridianus
ACTATGCTTAGCCCTAAACTTAAATAATTCCATAACAAAATTACTCGCCAGAGAACTACAAGCCAGAGCTTAAAACTCAAAGGACTTGGCGGTGCTTTATACCCAC
>3.00 Fin whale Balaenoptera physalus
ACTATGCTTAGTCGTAAACCCCAATAGTCACAAAACAAGACTATTCGCCAGAGTACTACTAGCAACAGCCTAAAACTCAAAGGACTTGGCGGTGCCTCATACCCAT
>3.00 Fisher Martes pennanti
ACTATGCCCAGCCCTAAACACAAACAATTTATACAACAAAATTGTCTGCCAGAGAACTACTAGCAACAGCCTAAAACTCAAAGGACTTGGCGGTGCTTTACATCCCT
>3.00 Gray squirrel Sciurus carolinensis
ACTATGCTTAGCCCTAAACATAAATATTCAATTAACAAGAATATTCGCCAGAGAACTACTAGCCACTGCTTAAAACTCAAAGGACTTGGCGGTGCTTTATACCCCT
>3.00 Grivet or green monkey Chlorocebus aethiops or sabaeus
ACTATGCTTAGCCCTAAACCTCAGTAGTTAAACCAACAAAACTACTCGCCAGAATACTACAAGCAACCGCTTGAAACTCAAAGGACTTGGCGGTGCTTCACCCCC
>3.00 Harbor or gray seal Phoca largha or Halichoerus grypus
ACTATGCTTAGCCCTAAACATAAATAATTCACGTAACAAAATTATTCGCCAGAGAACTACTAGCAACAGCTTAAAACTCAAAGGACTTGGCGGTGCTTCACACCCCT
>3.00 Harbor porpoise Phocoena phocoena
ACTATGCCTAGTCGTAAACCTAAATAGTCCTAAAACAAGACTATTCGCCAGAGTACTATCGGCAACAGCCCAAAACTCAAAGGACTTGGCGGTGCTTCATATCCTT
>3.00 Horse Equus caballus
ACTATGCTTAGCCCTAAACTAAAATAGCTTACCACAACAAAGCTATTCGCCAGAGTACTACTAGCAACAGCCTAAAACTCAAAGGACTTGGCGGTGCTTTACATCCCT
>3.00 Humpback whale
ACTATGCTTAGTCGTAAACCCTAATAGTCACAAAACAAGACTATTCGCCAGAGTACTACTAGCAACAGCCTAAAACTCAAAGGACTTGGCGGTGCTTCATACCCCT
>3.00 Long tailed weasel Mustela frenata99
ACTATGCTCAGCCCTAAACATAAATAATTTACATAACAAAATTATTTGCCAGAGAACTACTAGCAATAGCTTAAAACTCAAAGGACTTGGCGGTGCTTTATATCCCT
>3.00 Meadow vole Microtus pennsylvanicus
ACTATGCTTAGCCCTAAACTTCAATAATTTTAAAACAAAAATATTTGCCTGAGAACTACTGGCTACAGCTTAAAACTCAAAGGACTTGGCGGTACTTTATATCCAT
>3.00 Muskrat Ondatra zibethicus
ACTATGCTTAGCCCTAAACTTCAATATATATAATACAAAACAAATATATTTGCCTGAGAACTACTGGCCACAGCTTAAAACTCAAAGGACTTGGCGGTACTTTATATCCAT
>3.00 New England or Appalachian cottontail Sylvilagus transitionalis or obscurus
ACTATGCTTAGCCTTAAACTTAAATAATTCCATAACAAAATTACTCGCCAGAGAACTACAAGCCAGAGCTTAAAACTCAAAGGACTTGGCGGTGCTTTATACCCAC
>3.00 Northern right whale Eubalaena glacialis
ACTATGCTTAGCCATAAACTCTAATAGTCACGAAACAAGACTACTCGCCAGAGTACTACTAGCAACAGCCTAAAACTCAAAGGACTTGGCGGTGCTTCATACCCCC
>3.00 Northern short tailed shrew Blarina brevicauda
ACTATGCTTAGCCCTAAACTTAGGTAATTTAATTAACAAAACTACTCGCCAGAGGACTACTAGCAACAGCTTAAAACTCAAAGGACTTGGCGGTGCTTTATATCCAT
>3.00 Norway rat Rattus norvegicus
ACTATGCTTAGCCCTAAACCTTAATAATTAAACCTACAAAATTATTTGCCAGAGAACTACTAGCTACAGCTTAAAACTCAAAGGACTTGGCGGTACTTTATATCCAT
>3.00 Opossum Didelphis virginiana
ACTATGCTTAGTAATAAACTAAAATAATTTAACAAACAAAATTATTCGCCAGAGAACTACTAGCAATTGCTTAAAACTCAAAGGACTTGGCGGTGCCCTAAACCCAC
>3.00 Pacific gray whale Eschrichtius robustus
ACTATGCTTAGCCGTAAACCCTAATAGTCACAAAACAAGACTATTCGCCAGAGTACTACTAGCAACAGCTTAAAACTCAAAGGACTTGGCGGTGCTTCATACCCCT
>3.00 Racoon Procyon lotor
ACTATGCCTAGCCCTAAACATAAATAATTAACGTAACAAAATTATTTGCCAGAGAACTACTAGCAACAGCTTAAAACTCAAAGGACTTGGCGGTGCTTTACATCCCT
>3.00 Red fox Vulpes vulpes
ACTATGCTTAGCCCTAAACATAAATAGTTCTATAACAAAACAATTCGCCAGAGAACTACTAGCAACAGCTTAAAACTCAAAGGACTTGGCGGTGCTTTATATCCCT
>3.00 Red squirrel Tamiasciurus hudsonicus
ACTATGCTTAGCCCTAAACATAAATATTCAACTAACAAGAATATTCGCCAGAGAACTACTAGCCACAGCTAAAAACTCAAAGGACTTGGCGGTGCTTTATACCCCT
>3.00 River otter Lontra canadensis
ACTATGCTCAGCCCTAAACATGGATAGCTAACATAACAAAACTATCTGCCAGAGAACTACTAGCAACAGCTTAAAACTCAAAGGACTTGGCGGTGCTTTACATCCCT
>3.00 Roborovskii dwarf hamster Phodopus roborovskii
ACTATGCTTAGCCCTAAACCTAAATACTTAAATAACAAAACTATTTGCCTGAGAACTACTAGCCACAGCTTAAAACTCAAAGGACTTGGCGGTACTTTATATCCAC
>3.00 Sea lion Zalophus californianus
ACTATGCTTAGCCCTAAACATAAATAATTCACTTAACAAAATTATCCGCCAGAGAACTACTAGCAATAGCTTAAAACTCAAAGGACTTGGCGGTGCTTCACATCCCC
>3.00 Southern flying squirrel Glaucomys volans
ACTATGCTTAGCCCTAAACACAAATATTTAATTAACAAAAATATTCGCCAGAGTACTACTAGCAATTGCTTAAAACTCAAAGGACTTGGCGGTGCTTTATATCCCT
>3.00 Star-nosed mole Condylura cristata
ACTATGCTTAGCCCTAAACTAAGACAATCCAACTAACAAGATTGTCCGCCAGAGAACTACTAGCAACAGCTTAAAACTCAAAGGACTTGGCGGTGCTTTATATCCTT
>3.00 Striped skunk Mephitis mephitis
ACTATGCTTAGCCATAAACACAGACAATTAATATAACAAAATTGTTCGCCAGAGAACTACTAGCAACAGCTTAAAACTCAAAGGACTTGGCGGTGCTTTATATCCCT
>3.00 White tailed deer Odocoileus virginianus
ACTATGCTTAGCCCTAAACATAAATAGTTATATAAACAAAACTATTCGCCAGAGTACTACCGGCAATAGCTTAAAACTCAAAGGACTTGGCGGTGCTTTATACCCTT
>3.10 Cat Felis catus v1
ACTATGCTTAGCCCTAAACTTAGATAGTTACCCTAAACAAAACTATCCGCCAGAGAACTACTAGCAATAGCTTAAAACTCAAAGGACTTGGCGGTGCTTTACATCCCT
>3.10 Cat Felis catus v2
ACTATGCTTAGCCCTAAACTTAGATAGTTATCCTAAACAAAACTATCCGCCAGAGAACTACCAGCAACAGCTTAGAACTCAAAGGACTTGGCGGTGCTTTACATCCCT
>3.10 Dog v1
ACTATGCTTAGCCCTAAACATAGATAATTTTACAACAAAATAATTCGCCAGGGGACTACTAGCAATAGCTTAAAACTCAAAGGACTTGGCGGTGCTTTATATCCCT
>3.10 Eastern cottontail v1 Sylvilagus floridianus
ACTATGCTTAGCCCTAAACTTAAATAATTCCATAACAAAATTACTCGCCAGAGAACTACAAGCCAGAGCTTGAAACTCAAAGGACTTGGCGGTGCTTTATACCCAC
>3.30 Unknown mammal moschus moschiferus92
ACTATGCTCAGCCCTAAACACAAATAATTACACGAAAAATATTATTCACCAGAGTACTAACAGCAACAGCTTAAAACTCAAAGGACTTGGCAGTACTTCACACCCTT
>3.50 Dog chromoX XX35E2
ACTATGCTTAGCCCTAAACATAAGCTATTCTATAACAAAATAATTCGCCAGAGAACTACTAGCAACAGCTTAAAACTCAAAGGACTTGGCGGTGCTTTATACCCCT
>3.50 Dog numt
ACTATGCTTAGCCCTAAACATAAATCAGTCTATAACAAAATAATTCACCAGAGAACTACTAGCAACAGCTTAAATCTCAAAGGACGTGGCTGTGCTTTATATCCCT
>3.50 Dog numt2
ACTATGCTTAGCCCTAAACATAAACCATTCTATAACAAAATAATTCGCCAGAGAACTACTAGCAACAGCTTAAAACTCAAAGGACTTGGCGGTGCTTTATATCCCT
>3.50 Dog numt3
ACTATGCTTAGCCCTAAACATAAATCATTCTACAACAAAATAATTCTCCAGAGAACTACTAGCAACAGCTTAAAACTCAAAGGACTTGGCGGTTCTTTATATCCCT
>4.00 American coot Fulica americana
ACTATGCTTGGCCCTAAATCTAGATACTTTTCCCCACTAAAGTATCCGCCTGAGAACTACGAGCACAAACGCTTAAAACTCTAAGGACTTGGCGGTGCTCCAAACCCAC
>4.00 American crow other corvids
ACTATGCCTGGCCCTAAATCTTGATGCTCTATGCTACCTGAGCATCCGCCCGAGAACTACGAGCACAAACGCTTAAAACTCTAAGGACTTGGCGGTGTCCCAAACCCAC
>4.00 American goldfinch Carduelis tristis
ACTATGCCTGGCCCTAAATCTTGATGCTTACACGTACTAAAGCATCCGCCCGAGAACTACGAGCACTAACGCTTAAAACTCTAAGGACTTGGCGGTGCCCCAAACCCAC
>4.00 American robin Turdus migratorius
ACTATGCCTGGCCCTAAATCTTGATGCTCGATATTACCTGAGCATCCGCCCGAGAACTACGAGCACAAACGCTTAAAACTCTAAGGACTTGGCGGTGCTCCAAACCCAC
>4.00 American widgeon other ducks
ACTATGCCTGGCCCTAAATCTTGATACTTACCCTACCAAAGTATCCGCCAGAGAACTACGAGCACAAACGCTTAAAACTCTAAGGACTTGGCGGTGCCCTAAACCCAC
>4.00 American woodcock Scolopax minor
ACTATGCTTAGCCATAAATCTTGATATTTTCTCATACTAAAATATCCGCCTGAGAACTACGAGCACAAACGCTTAAAACTCTAAGGACTTGGCGGTGCCCCAAACCCAC
>4.00 Barn swallow Hirundo rustica
ACTATGCCTGGCCCTAAATCTTGATGCTCGATCTTACCGGAGCATCCGCCCGAGAACTACGAGCACAAACGCTTAAAACTCTAAGGACTTGGCGGTGCCCCAAACCCAC
>4.00 Barred owl Strix varia
ACTATGCCCGGCCCTAAATCCTGATATTCATCACCACTAGAACATCCGCCAGGGTACTACGAGCACAAACGCTTAAAACCCTAAGGACTTGGCGGTGCCCCAAACCCAC
>4.00 Black bellied or golden plover Pluvialis squatarola dominica
ACTATGCCTAGCCCTAAATCCTGATGCTTACCCTACCAAAGCATCCGCCTGAGAACTACGAGCGCAAACGCTTAAAACTCTAAGGACTTGGCGGTGCCCCAAACCCAC
>4.00 Black capped chickadee Poecile atricapilla
ACTATGCCTGGCCCTAAATCTTGATGCTCGATATTACCTGAGCATCCGCCTGAGAACTACGAGCACAAACGCTTGAAACTCTAAGGACTTGGCGGTGTCCCAAACCCAC
>4.00 Black crowned night heron Nycticorax nycticorax v1
ACTATGCTCAGCCCTAAATCTAGATACTCAACCTACCAAAGTATCCGCCCGAGAACTACGAGCACAAACGCTTGAAACTCTAAGGACTTGGCGGTGCCCCAAACCCAC
>4.00 Black crowned night heron Nycticorax nycticorax v2
ACTATGCTCAGCCCTAAATCTAGATACTCAACCTACCAAAGTATCCGCCCGAGAACTACGAGCACAAACGCTTAAAACTCTAAGGACTTGGCGGTGCCCTAAACCCAC
>4.00 Black skimmer Rhynchops niger
ACTATGCCTAGCCCTAAATCTTGATGCTTACCGTACCAAAGCATCCGCCTGAGAACTACGAGCACAAACGCTTAAAACTCTAAGGACTTGGCGGTGCTCCAAACCCAC
>4.00 Canada goose Branta canadensis, other geese swans
ACTATGCCTGGCCCTAAATCTTGATACTTACTTTACCGAAGTATCCGCCAGAGAACTACGAGCACAAACGCTTAAAACTCTAAGGACTTGGCGGTGCCCCAAACCCAC
>4.00 Cedar waxwing Bombycilla cedrorum also Bohemian waxwing
ACTATGCCTGGCCCTAAATCTTGATGCTTCATATTACCCAAGCATCCGCCCGAGAACTACGAGCACAAACGCTTAAAACTCTAAGGACTTGGCGGTGCCTCAAACCCAC
>4.00 Chukar partridge Alectoris chukar
ACTATGCCTGGCCTTAAATCTTGATATCCCATTACCAATATATCCGCCCGAGAACTACGAGCACAAACGCTTAAAACTCTAAGGACTTGGCGGTGCCCCAAACCCAC
>4.00 Common loon Gavia immer
ACTATGCCCAGCCCTAAATCTTGATGCTTACCCCACTGAAGCATCCGCCTGAGAACTACGAGCACAAACGCTTAAAACTCTAAGGACTTGGCGGTGCCCCAAACCCAC
>4.00 Common starling Sturnus vulgaris
ACTATGCCTGGCCCTAAATCTTGATGCTCTACTTTACCTGAGCGTCCGCCCGAGAACTACGAGCACAAACGCTTAAAACTCTAAGGACTTGGCGGTGTCCCAAACCCAC
>4.00 Common tern Sterna hirundo
ATTATGCCTAGCCCTAAATCTTGATGTTTATCATACTAAAGCATCCGCCTGAGAACTACGAGCACAAACGCTTAAAACTCTAAGGACTTGGCGGTGCCCCAAACCCAC
>4.00 Dark-eyed junco Junco hyemalis
ACTATGCCTGGCCCTAAATCTTGATACTTACACCTACTAAAGTATCCGCCCGAGAACTACGAGCACTAACGCTTAAAACTCTAAGGACTTGGCGGTGTCCCAAACCCAC
>4.00 Diving ducks incl bufflehead
ACTATGCCTGGCCCTAAATCTTGATACTTACCATACCGAAGTATCCGCCAGAGAACTACGAGCACAAACGCTTAAAACTCTAAGGACTTGGCGGTGCCCTAAACCCAC
>4.00 Double crested cormorant Nannopterum auritus
ACTATGCCTAGCCCTAAATCTTGGCACTTCCCCCACTAAAGTGCCCGCCCGAGAACTACGAGCACAAACGCTTAAAACTCTAAGGACTTGGCGGTGCCCCAAACCCAC
>4.00 Downy woodpecker Picoides pubescens
ACTATGCCTGGCCGTAAATTCAAATGCTTCTTCTCACCCAAGCATTCGCCAGGGAATTACGAGCACAAACGCTTAAAACCCTAAGGACTTGGCGGTGTCCCAAACCCAC
>4.00 Duck Netta rufina100
ACTATGCCTGGCCCTAAATCTTGATACTTACCATACCAAAGTATCCGCCAGAGAACTACGAGCACAAACGCTTAAAACTCTAAGGACTTGGCGGTGCCCTAAACCCAC
>4.00 Duck Netta rufina99
ACTATGCCTGGCCCTAAATCTTGATACTTACCATACCAAAGTATCCGCCAGAGAACTACGAGCACAAACGCTTGAAACTCTAAGGACTTGGCGGTGCCCTAAACCCAC
>4.00 Duck sp Athya sp
ACTATGCCTGGCCCTAAATCTTGATACTTACTATACCAAAGTATCCGCCAGAGAACTACGAGCACAAACGCTTAAAACTCTAAGGACTTGGCGGTGCCCTAAACCCAC
>4.00 Duck sp athya sp98
ACTATGCCCGGCCCTAAATCTTGATACTTCCCATACCAAAGTATCCGCCAGAGAACTACGAGCACAAACGCTTAAAACTCTAAGGACTTGGCGGTGCCCTAAACCCAC
>4.00 Dunlin Calidris alpina
ACTATGCTTAGCCTTAAATCTTGATGCTCTCCTGTACTAAAGCATCCGCCTGAGAACTACGAGCACAAACGCTTAAAACTCTAAGGACTTGGCGGTGCCCTAAACCCAC
>4.00 Glossy ibis Plegadis falcinellus refseq incomplete
ACTATGCCTAGCCCTAAATCTTGGTACTTCCCCTACTTAAGTATCCGCCTGAGAACTACGAGCACAAACGCTTAAAACTCTAAGGACTTGGCGGTGCCCCAAACCCAC
>4.00 Gray catbird Dumetella carolinensis
ACTATGCCTGGCCGTAAATCTTGATACTCGATATTACCTGAGTGTCCGCCCGAGAACTACGAGCACAAACGCTTAAAACTCTAAGGACTTGGCGGTGCCCCAAACCCAC
>4.00 Great black backed gull others
ACTATGCCTAGCCCTAAATCTCGATGCTTGCCGTACCAAAGCATCCGCCCGAGAACTACGAGCACAAACGCTTAAAACTCTAAGGACTTGGCGGTGCCCCAAACCCAC
>4.00 Great black backed or Herring gull Larus marinus smithsonianus
ACTATGCCTAGCCCTAAATCTCGATGCTTGCCGTACCAAAGCATCCGCCCGAGAACTACGAGCACAAACGCTTAAAACTCTAAGGACTTGGCGGTGCCCCAAACCCAT
>4.00 Great shearwater Puffinus gravis
ACTATGCTTAGCCCTAAATCTTGATACTTACCCTACCGAAGTATCCGCCTGAGAACTACGAGCACAAACGCTTAAAACTCTAAGGACTTGGCGGTGCTCCAAACCCAC
>4.00 Hairy woodpecker Picoides villosus
ACTATGCCTGGCCGTAAATTCAAATGCTTCCCTCACCCAAGCATTCGCCAGGGAATTACGAGCACAAACGCTTAAAACCCTAAGGACTTGGCGGTGCCCCAAACCCAC
>4.00 Hooded merganser Lophodytes cucullatus
ACTATGCCTGGCCCTAAATCTTGATACTTACCGTACCGAAGTATCCGCCAGAGAACTACGAGCACAAACGCTTGAAACTCTAAGGACTTGGCGGTGCCCTAAACCCAC
>4.00 Horned grebe Podiceps auritus
ACTATGCTTAGCCCTAAATCTTGATACTTACTATACTAAAGTATCCGCCTGAGAACTACGAGCACAAACGCTTAAAACTCTAAGGACTTGGCGGTGCCCCAAACCCAC
>4.00 House sparrow Passer domesticus
ACTATGCCTGGCCCTAAATCTTGATGCTTAAACCTACTAAAGCATCCGCCCGAGAACTACGAGCACTAACGCTTAAAACTCTAAGGACTTGGCGGTGCCCCAAACCCAC
>4.00 Laughing gull Larus atricilla
ACTATGCCTAGCCCTAAATCTCGATGCTTGCCGTACCAAAGCATCCGCCCGAGAACTACGAGCACAAACGCTTAAAACTCTAAGGACTTGGCGGTGTCCCAAACCCAT
>4.00 Mallard other Anas sp
ACTATGCCTGGCCCTAAATCTTGATACTTACCCTACCGAAGTATCCGCCAGAGAACTACGAGCACAAACGCTTAAAACTCTAAGGACTTGGCGGTGCCCTAAACCCAC
>4.00 Multiple buteos100
ACTATGCCTGGCCCTAAATCTTGATACTTACCTTACCAAAGTATCCGCCCGAGAACTACGAGCACAAACGCTTAAAACTCTAAGGACTTGGCGGTGCCCCAAACCCAC
>4.00 Multiple finches
ACTATGCCTGGCCCTAAATCTTGATGCTTACACCTACTAAAGCATCCGCCCGAGAACTACGAGCACCAACGCTTAAAACTCTAAGGACTTGGCGGTGCCCCAAACCCAC
>4.00 Multiple finches sparrows blackbirds
ACTATGCCTGGCCCTAAATCTTGATGCTTACACCTACTAAAGCATCCGCCCGAGAACTACGAGCACTAACGCTTAAAACTCTAAGGACTTGGCGGTGCCCCAAACCCAC
>4.00 Northern cardinal Cardinalis cardinalis
ACTATGCCTGGCCCTAAATCTTGATGCTTACACCTACTAAAGCATCCGCCCGAGAACTACGAGCACTAACGCTTAAAACTCTAAGGACTTGGCGGTGCTCCAAACCCAC
>4.00 Northern gannet Morus bassanus incomplete refseq
ACTATGCCTAGCCTTAAATCTTGGCACTTACCCTACTAAAGTGCCCGCCTGAGAACTACGAGCACAAACGCTTAAAACTCTAAGGACTTGGCGGTGCTCTAAACCCAC
>4.00 Northern mockingbird Mimus polyglottus inc refseq
ACTATGCCTGGCCCTAAATCTTGATACTCGATATTACCTGAGTATCCGCCCGAGAACTACGAGCACAAACGCTTAAAACTCTAAGGACTTGGCGGTGCCCCAAACCCAC
>4.00 Osprey Pandion haliaetus
ACTATGCCTGGCCCTAAATCTCAGTGCTTGACTAACTAAAGCACTCGCCCGAGAACTACGAGCACAAACGCTTAAAACTCTAAGGACTTGGCGGTGCCTCAAACCCAC
>4.00 Oystercatcher99 Haematopus99
ACTATGCCTAGCCCTAAATCCCAATGCTTACTATACCAAAGCATTCGCCTGAGAACTACGAGCACAAACGCTTAAAACTCTAAGGACTTGGCGGTGCCCCAAACCCAC
>4.00 Phoebe Sayornis phoebe
ACTATGCCTCGCCCTAAATCTTGATGTCTTCTTCCCACCCAAACATCCGCCCGAGAACTACGAGCACAAACGCTTAAAACTCTAAGGACTTGGCGGTGCTCTAAACCCAC
>4.00 Prob great blue heron Ardea herodias matches European Ardea cinerea100
ACTATGCTCAGCCTTAAATCTTGGTACTTAACTTACTAAAGTATCCGCCTGAGAACTACGAGCACAAACGCTTAAAACTCTAAGGACTTGGCGGTGCCCCAAACCCAC
>4.00 Rail matches Mangrove rail Rallus longirostris
ACTATGCCTAGCCCTAAATCTAGATGTTTACCCTACCAAAACATCCGCCCGAGAACTACGAGCACAAACGCTTAAAACTCTAAGGACTTGGCGGTGCTCCAAACCCAC
>4.00 Red bellied woodpecker Melanerpes carolinus
ACTATGCCTGGCCGTTAATTCAAATGCTTTCTTACCTAAGCATTCGCCAGGGAATTACGAGCACAAACGCTTAAAACCCTAAGGACTTGGCGGTGTCCCAAACCCAC
>4.00 Red eyed vireo Vireo olivaceus
ACTATGCCTGGCCGTAAATCTTGATGCTCTACATCTACCTGAGCATCCGCCCGAGAACTACGAGCATAAACGCTTAAAACTCTAAGGACTTGGCGGTGTCCCAAACCCAC
>4.00 Red knot Calidris canutus
ACTATGCTTAGCCCTAAATCTTGATGTTCTCTCGTACTAAAACATCCGCCCGAGAACTACGAGCACAAACGCTTAAAACTCTAAGGACTTGGCGGTGCCCTAAACCCAC
>4.00 Red throated loon Gavia stellata
ACTATGCCCAGCCCTAAATCTTGATGCTTACCCTACTGAAGCATCCGCCTGAGAACTACGAGCACAAACGCTTAAAACTCTAAGGACTTGGCGGTGCCCCAAACCCAC
>4.00 Ring billed gull Larus delawarensis
ACTATGCCTAGCCCTAAATCTCGATGCTTGCCGTACCAAAGCATCCGCCTGAGAACTACGAGCACAAACGCTTAAAACTCTAAGGACTTGGCGGTGCCCCAAACCCAT
>4.00 Rock pigeon Columba livia
ACTATGCCTGGCCCTAAATCTTGATGCTCTATATAACCAAAGCATCCGCCTGAGAACTACGAGCACAAACGCTTAAAACTCTAAGGACTTGGCGGTGCCCCAAACCCAC
>4.00 Rock pigeon or mourning dove Columba livia or Zenaida macroura
ACTATGCCTGGCCCTAAATCTAGATGCTTATGTTACTAAAGCATCCGCCCGAGGACTACGAGCACAAACGCTTAAAACTCTAAGGACTTGGCGGTGCCCTAAACCCAC
>4.00 Royal tern Thalasseus maximus
ATTATGCCTAGCCCTAAATCTTGATGTTTGTCATACTAAAGCATCCGCCTGAGAACTACGAGCACAAACGCTTAAAACTCTAAGGACTTGGCGGTGCCCCAAACCCAC
>4.00 Sanderling Calidris alba
ACTATGCTTAGCCCTAAATCTTGATGCTCCTTCGTACTAAAGCATCCGCCTGAGAACTACGAGCACAAACGCTTAAAACTCTAAGGACTTGGCGGTGCCCTAAACCCAC
>4.00 Semipalmated plover Charadrius semipalmatus
ACTATGCTTAGCCCTAAATCCTGATGCTTACTCTACCAAAGCATCCGCCCGAGAACTACGAGCACAAACGCTTAAAACTCTAAGGACTTGGCGGTGCCCCAAATCCCC
>4.00 Sparrow finches Emberiza tristami others
ACTATGCCTGGCCCTAAATCTTGATGCTTACACCTACTAAAGCATCCGCCCGAGAACTACGAGCACCAACGCTTAAAACTCTAAGGACTTGGCGGTGTCCCAAACCCAC
>4.00 Sparrows100
ACTATGCCTGGCCCTAAATCTTGATGCTTACACCTACTAAAGCATCCGCCCGAGAACTACGAGCACTAACGCTTAAAACTCTAAGGACTTGGCGGTGTCCCAAACCCAC
>4.00 Surf scoter Melanitta perspicillata
ACTATGCCTGGCCCTAAATCTTGATACTTTCCATACCAAAGTATCCGCCAGAGAACTACGAGCACAAACGCTTAAAACTCTAAGGACTTGGCGGTGCCCTAAACCCAC
>4.00 Tree swallow Tachycineta bicolor
ACTATGCCTGGCCCTAAATCTTGATGCTCGATCTTACCGGAGCATCCGCCTGAGAACTACGAGCACAAACGCTTAAAACTCTAAGGACTTGGCGGTGTCCCAAACCCAC
>4.00 Turkey vulture Cathartes aura
ACTATGCCTGGCCCTAAATCTCGATGCTTAGCTCACCAAAGCATCCGCCTGAGAACTACGAGCACAAACGCTTAAAACTCTAAGGACTTGGCGGTGCCCCAAACCCAC
>4.00 Unknown bird accipiter97
ATTATGCCTGGCCCTAAATCTCGATACCCACTTTACAAAAGTATCCGCCTGAGAACTACGAGCACAAACGCTTAAAACTCTAAGGACTTGGCGGTGCCCCAAACCCAC
>4.00 Warbler species99
ACTATGCCCGGCCCTAAATCTTGATGCTTACACCTACCAAAGCATCCGCCCGAGAACTACGAGCACCAACGCTTAAAACTCTAAGGACTTGGCGGTGCCCCAAACCCAC
>4.00 White breasted nuthatch Sitta carolinensis
ACTATGCCTGGCCCTAAATCTTGATGCTTTATACTACCCAAGCATCCGCCCGAGAACTACGAGCACTAACGCTTAAAACTCTAAGGACTTGGCGGTGCCCCAAACCCAC
>4.00 Willet Tringa semipalmata
ACTATGCTTAGCCCTAAATCTTGATGTTATCTCATACTAAAACATCCGCCCGAGAACTACGAGCACAAACGCTTAAAACTCTAAGGACTTGGCGGTGCCCTAAACCCAC
>4.00 Wood duck Aix sponsa
ACTATGCCTGGCCCTAAATCTTGATACTTATCCTACCAAAGTATCCGCCAGAGAACTACGAGCGCAAACGCTTAAAACTCTAAGGACTTGGCGGTGCCCTAAACCCAC
>4.00 Yellow bellied sapsucker Sphyrapicus varius
ACTATGCCTGGCCGTAAATTCAAATGCTTTTTATTACCTAAGCATTCGCCAGGGAACTACGAGCACAAACGCTTAAAACCCTAAGGACTTGGCGGTGTCCCAAACCCAC
>4.00 Yellow billed cuckoo Cozzycus americanus
ACTATGCCTAGCCCTAAATCTTGGTACTTAACCCCACCAAAGTACCCGCCCGAGAACTACGAGCACAAACGCTTAAAACTCTAAGGACTTGGCGGTGCCCCAAACCCAC
>4.00 Yellow shafted flicker Colaptes auratus
ACTATGCCTGGCCGTAAATTCAGATGTCCTCCCTCAACCCAAACATTCGCCAGGGAACTACGAGCGCAAACGCTTAAAACCCTAAGGACTTGGCGGTGTCCCAAACCCAT
>4.10 Tree swallow Tachycineta bicolor v1
ACTATGCCTGGCCCTAAATCTTGATGCTCGATCTTACCGGAGCATCCGCCCGAGAACTACGAGCACAAACGCTTAAAACTCTAAGGACTTGGCGGTGTCCCAAACCCAC
>5.00 Ambystoma unisexual97.8
ACTATGCTTAGCCATAAACTTTGACCATTCCGCCAGAGTACTACGAGCAACAGCTTAAAACTCAAAGGACTTGGCGGTGCTCTACACCCAC
>5.00 American bullfrog or green frog Rana catesbiana or clamitans
ACTATGCCTAGCCGTAAACAATTAATTTACACCAATAAGCGCCAGGGAATTACGAGCAATGCTTAAAACCCAAAGGATTTGACGGTGTCCCACCCCA
>5.00 American or fowlers toad Anaxyrus americanus fowleri
ACTATGCCTAGCCGTAAACTTTTACTCACATCCAATTCGCCAGGGAACTACGAGCCAAGCTTAAAACCCAAAGGACTTGACGGTACCCCATATCCAC
>5.00 Chinese soft shell turtle Pelodiscus sinensis
ACTATGCTTAACCCTAAACTTAGATATTTTAAATACAAAATTATCCGCCAGAAAACTACGAGCAAAACGCTTAAAACTCCAAGGACTTGGCGGTACCTCAAATCCAC
>5.00 Clawed frog Xenopus100 multiple species
ACTATGCCTAGCCATAAACTTTGACTACTTACGCAAAAATCCGCCAGGGAACTACGAGCCTAAGCTTAAAACCCAAAGGACTTGGCGGTGCTCCAAACCCAC
>5.00 Diamondback terrapin Malaclemys terrapin
ACTATGCTTAGCCCTAAACCTAGATATTTATATACAAAAATATCCGCCAGAGAATTACGAGCGAAAACGCTTAAAACTCTAAGGACTTGGCGGTACCTCAAACCCAC
>5.00 Eastern musk turtle Sternotherus odoratus incomplete refseq
ACTATGCTTAGCCCTAAACTTAGATATTTTAAATACAAAAAATATCCGCCAGAGAATTACGAGCTAAACATGCTTAAAACTCTAAGGACTTGGCGGTACCTCAAACCCAC
>5.00 Eastern newt Notophthalmos viridescens
ACTATGCCTAACTATAAACTTTGATTTATCCGCCAGAGTACTACGAGCAACAGCTTAAAACTCAAAGGACTTGGCGGTGCTCTATACCCCC
>5.00 European toad Bufo bufo
ACTATGCCCAGCCGTAAACTTTTACTTACATCAAATCGCCAGGGAACTACGAGCCAAGCTTAAAACCCAAAGGACTTGACGGTACCCCACATCCCC
>5.00 Fowlers toad Anaxyrus fowleri
ACTATGCCTAGCCGTAAACTTTTATTCACATCCAAATCGCCAGGGAACTACGAGCTAAGCTTAAAACCCAAAGGACTTGACGGTACCCCATATCCAC
>5.00 Gray tree frog Dryophytes versicolor, others
ACTATGCTCAGCCGTAAACTTTAAATTACATCCTTATCGCCAGGGAACTACGAGCAAAGCTTAAAACCCAAAGGACTTGACGGTACCCCACATCCAC
>5.00 Leatherback turtle Dermochelys coriacea
ACTATGCTTAGCCCTAAACTTAGATATTTAACATACAAAAATATCCGCCAGAGAACTACGAGCAAAACGCTTGAAACTCTAAGGACTTGGCGGTACCTCAAACCCCC
>5.00 Loggerhead sea turtle Caretta caretta
ACTATGCTTAGCCCTAAACTTAGATATTTTCCACACAAAAATATCCGCCAGAGAACTACGAGCATAAACGCTTAAAACTCTAAGGACTTGGCGGTACCTCAAACCCTC
>5.00 Northern two lined salamander Eurycea bisleata
ATTATGCTCAATCACAAACTTTGGATTACCCGCCAGAGCACTACGAGCCTTAGCTTAAAACTCAAAGGACTTGGCGGTGCTTTACACCCCC
>5.00 Painted turtle Chrysemys picta
ACTATGCTTAGCCCTAAACCTAGATATTTACATACAAAAATATCCGCCAGAGAATTACGAGCAAAACGCTTAAAACTCTAAGGACTTGGCGGTACCTCAAACCCAC
>5.00 Red backed salamander Plethodon  cinereus
ACTATGCTTGCTCTTAAACTTTTTTCCGCCAGAGTACTACGAGCCACAGCTTAAAACTCAAAGAACTTGGCGGTGCTCTATACCCAC
>5.00 Red eared slider Trachemys scripta
ACTATGCTTAGCCCTAAACCTAGATATTTATATACAAAAATATCCGCCAGAGAATTACGAGCAAAACGCTTAAAACTCTAAGGACTTGGCGGTGCCTCAAACCCAC
>5.00 Snapping turtle Chelydra serpentina
ACTATGCTTAGCCCTAAACCTAGATATTTCACATACAAAAATATCCGCCAGAGAACTACGAGCAATACGCTTAAAACTCTAAGGACTTGGCGGTACCTCAAACCCCC
>5.00 Southern or Fowlers toad Anaxyrus terrestris or fowleri
ACTATGCCTAGCCGTAAACTTTTATTCACATCCAAATCGCCAGGGAACTACGAGCCAAGCTTAAAACCCAAAGGACTTGACGGTACCCCATATCCAC
>5.00 Spotted salamander Ambystoma maculatum 96.47 differs by 1 base from Seq7
ACTATGCTTAGCTGTAAACTTTGACTGTTCCGCCAGAGTACTACGAGCCGCAGCTTAAAACTCAAAGGACTTGGCGGTGCTCTACACCCAC
>5.00 Spotted salamander Ambystoma maculatum 97.65
ACTATGCTTAGCTGTAAACTTTGACTGTTCCGCCAGAGTACTACGAGCCACAGCTTAAAACTCAAAGGACTTGGCGGTGCTCTACACCCAC
>5.00 Spring peeper Pseudacris crucifer
ACTATGTCTAGCCGTAAACTTTTAATTACACCCATTTCTGCCAGGGAACTACGAGCAAAGCTTAAAACCCAAAGGACTTGACGGTACCCCACATCCGC
>5.00 Wood frog Rana sylvatica
ACTATGCCTAGCCGTAAACAATTAATTTACACCCACCAGCGCCAGGGAATTACGAGCAATGCTTAAAACCCAAAGGATTTGACGGTGTCCCACCCCA
>6.00 Chicken
ACTATGCCTAGCCCTAAATCTAGATACCTCCCATCACACATGTATCCGCCTGAGAACTACGAGCACAAACGCTTAAAACTCTAAGGACTTGGCGGTGCCCCAAACCCAC
>6.00 Cow Bos taurus
ACTATGCTTAGCCCTAAACACAGATAATTACATAAACAAAATTATTCGCCAGAGTACTACTAGCAACAGCTTAAAACTCAAAGGACTTGGCGGTGCTTTATATCCTT
>6.00 Goat Capra hircus
ACTATGCTTAGCCCTAAACACAAATAATTACAGAAACAAAATTATTCGCCAGAGTACTACCGGCAACAGCCCGAAACTCAAAGGACTTGGCGGTGCTTTATACCCTT
>6.00 House mouse Mus musculus
ACTATGCTTAGCCATAAACCTAAATAATTAAATTTAACAAAACTATTTGCCAGAGAACTACTAGCCATAGCTTAAAACTCAAAGGACTTGGCGGTACTTTATATCCAT
>6.00 Pig Sus scrofa
ACTATGCCTAGCCCTAAACCCAAATAGTTACATAACAAAACTATTCGCCAGAGTACTACTCGCAACTGCCTAAAACTCAAAGGACTTGGCGGTGCTTCACATCCAC
>6.00 Sheep Ovis aries
ACTATGCTTAGCCCTAAACACAAATAATTATAAAAACAAAATTATTCGCCAGAGTACTACCGGCAACAGCCCGAAACTCAAAGGACTTGGCGGTGCTTTATACCCTT
>6.00 Turkey Meleagris gallopavo
ACTATGCCTGGCCCTAAATCTTGATACTAATATACTCACGTATCCGCCTGAGAACTACGAGCACAAACGCTTAAAACTCTAAGGACTTGGCGGTGCCCTAAACCCAC
>6.10 House mouse v1
ACTATGCTTAGCTATAAACCTAAATAATTAAATTTAACAAAACTATTTGCCAGAGAACTACTAGCCATAGCTTAAAACTCAAAGGACTTGGCGGTACTTTATATCCAT
>6.10 Sheep Ovis aries v1
ACTATGCTTAGCCCTAAACACAAATAATTATAAGAACAAAATTATTCGCCAGAGTACTACCGGCAACAGCCCGAAACTCAAAGGACTTGGCGGTGCTTTATACCCTT
>7.00 Human mito1
ACTATGCTTAGCCCTAAACCTCAACAGTTAAATCAACAAAACTGCTCGCCAGAACACTACGAGCCACAGCTTAAAACTCAAAGGACCTGGCGGTGCTTCATATCCCT
>7.00 Human mito2
ACTATGCTTAGCCCTAAACCTCAACAGTTAAATCAACAAAACTGCTCGCCAGAACACTACGAGCCACAGCTTAAAACTCAAAGGACCTGGCGGTGCTTCATACCCCT
>7.00 Human mito3
ACTATGCTTAGCCCTAAACCCCAACAGTTAAATCAACAAAACTGCTCGCCAGAACACTACGAGCCACAGCTTAAAACTCAAAGGACCTGGCGGTGCTTCATATCCCT
>7.00 Human mito4
ACTATGCTCAGCCCTAAACCTCAACAGTTAAATCAACAAAACTGCTCGCCAGAACACTACGAGCCACAGCTTAAAACTCAAAGGACCTGGCGGTGCTTCATATCCCT
>7.00 Human mito5
ACTATGCTTAGCCCTAAACCTCAACAGTTAAATCAACAAAACTGCTCGCCAGAACACTACGGGCCACAGCTTAAAACTCAAAGGACCTGGCGGTGCTTCATATCCCT
>7.00 Human mito6
ACTATGCTTAGCCCTAAACCTCAACAGTTAAACCAACAAAACTGCTCGCCAGAACACTACGAGCCACAGCTTAAAACTCAAAGGACCTGGCGGTGCTTCATATCCCT
>7.00 Human mito7
ACTATGCTTAGCCCTAAACCTCAACAGTTAAATCAACAAAACTGCTCGCCAGAACACTACGAGCCACAGCTTAAAACTCAAAGGACCTGGCGGTGCTTCACACCCCT
>7.50 Human chromo ATPase
ACTATGTTTAGCCATAAACTTAAAGTTATTCACTAGAGTACTATCAGCAACAGCTTAAAACTCAAAGGACTTGGTGGTATGGTGTTTCCATCCCCC
>7.50 Human chromo BACRP11755J8
GCTATGCTTAACCCTAAACTCGAACAGTTAGATCAACAAAACTGTTCGCCAGAACACTACAAGCAACAGCTTAAAACTCAAAGGACTTGGCCATGCTTTATATCCCT
>7.50 Human chromo mutS 5
ACTATGCTTAGCCCTAAACTTCAACAGTTAAATTAACAAAACTGCTCGCCAGAACACTACGAGCCACAGCTTAAAACTCAAAGGACCTGGCGGTGCTTCATATCCCT
>7.50 Human chromo PCDH15partial
ACTATGCTTAGCCCTAAACACAAATAGTTATATTAACAAGACTGTTCGCCAGAGTACTACATGCAGCAGCTTAAAACTCAAAGGACTTGGCGGTGCTTTATAGCCTT
>7.50 Human chromo RP11382F24
ACTATGCTTAGCCCTAAACCCTGATAGTTACATTAACAAAACCATTCGCCAGAGTAGTACAAGCAACAGCTTAAAACTCAAAGGACTTGGCGTTGCTTTATATCCCT
>7.50 Human chromo10 PCDH15
ACTATGCTTACACAAATAGTTATATTAACAAGACTGTTCGCCAGAGTACTACATGCAGCAGCTTAAAACTCAAAGGACTTGGCGGTGCTTTATAGCCTT
>7.50 Human chromo11 DYNCHH1
ACTATGCTTAGCCCTAAACTATAATAGTTATATTAACAAAACCATTCGCCAGAATACTAGAAGCAATAGCTTAAAACTCAAAGGACTTGGCGGTGCTTTATATCCCT
>7.50 Human chromo14
ACTGTGCTTAGCCCTAAACTCTAGTAGTTACATTAACAAAACCATTCGTCAGAATACTACGAGCAACAGCTTAAAACTCAAAGGACCTGGCAGTTCTTTATATCCCT
>7.50 Human chromo17 106I20
GCTATGCTTAACCCTAAACTCGAATAGTTAGATCAACAAAACTGTTCACCAGAACACTACAAGCAACAGCTTAAAACTCAAAGGACTTGGCGGTGCTTTATATCCCT
>7.50 Human chromo17 RP1113L8
ACTATGCTTAGCCCTAAACTCTAATAGTTACATTAACAAAACCATTCGCCAGAGTACTACAAGCAACAGCTTAAAACTCAAAGGACTTGGCAGTGCTTTATATCCCT
>7.50 Human chromo17 RP1113L8b
CTATGCTTAGCCCTAAACTCTAATAGTTACATTAACAAAACCATTCGCCAGAGTACTACAAGCAACAGCTTAAAACTCAAAGGACTTGGCAGTGCTTTATATCCCT
>7.50 Human chromo2 RP1185C8
GCTATGCTTAACCCTAAACTCGAATAGTTAGATCAACAAAACTGTTCGCCAGAACACTACAAGCAACAGCTTAAAACTCAAAGGACTTGGCAGTGCTTTATATCCCT
>7.50 Human chromo22 CH17297A18
GCTATGCTTAACTCTAAACTCGAATAGTTAGATCAACAAAACTGTTGGCCAGAACACTACAAGCAACAGCTTAAAACTCAAAGGACTTGGCGGTGCTTTATAGCCCT
>7.50 Human chromo4 96
GCTATGCTTAACCTTAAACTCGAATAGTTAGATCAACAAAACTGTTCTCCAGAACACTACAAGCAACAGCTTAAAACTCAAAGGTCTTGGCAGTGCTTTACATCCCT
>7.50 Human chromo4 AABC161701
GCTATGCTTAACCCTAAACTCGAATAGTTAGATCAACAAAACTGTTCGCCAGAACACTACAAGCAACAGCTTAAAACTCAAAGGACTTGGCGGTGCTTTACATCCCT
>7.50 Human chromo8 RP11-101E19
ACTATGCTTACCCCTAAACTCTAATAGTTACATTTAAAAAAAAATTTGCCAGAATACTACCAGCAACAGCTAAAAACTCAAAGGATTTGATGCTGCTTATATCCCT
>7.50 Human chromo8 RP1111N9a
CCCCACTAGAGTTACATTAACAAAACCATTTGCCTGAGCAACAGCTTAAAACTCAAAGGACTTGGCAGTGCTTTATATCCCTCTAG
>7.50 Human chromo8 RP1111N9b
CCCTACTAGAGTTACATTAACAAAACCATTTGCCTGAGCAACAGCTTAAAACTCAAAGGACTTGGCAGTGCTTTATATCCCTCTAG
>7.50 Human chromosome1 659M14
GCTATGCTTAACTCTAAACTCAAATAGTTAGATCAAAAAAACTGTTCGCCAGAACACTACAAGCAACAGCTTAAAACTCAAAGGACTTGGCGGTGCTTTATATCCCT
>7.50 Human chromosome17 rp11646f1
ACTATGCTCAGCCCTAAACTTCAACAGTTAAATCAACAAAACTGCTCGCCAGAACACTAGGAGCAACAGCTTAAAACTCAAAGGACCTGGCGGTGCTTCACATCCCT
>7.50 Human chromosome2 erb
ACTACACTTAGCCCTAAAGTCGAATAGTTACATTAACAAAACCATTCGCCAGACTACTACAAGCAACAGCTTAAAACTCAAAGGACTTGGCGGTGCTTTACATCCCT
>7.50 Human chromosome2 rp11190J23
ACTATGCTTAGCCCTAAACTATAATAGTTAAATTAACAAAACAATTTACCAGAATACTACAAGCAACAGGTTAAAACTCAAAGGACTTGGCAGTGCTTTATATCCAT
>7.50 Human chromosome20 RAE1
TCTATGCTTAGCCCTAAACCCTAACAGTTACATTAACAAAACCATTCGCCAGAGTACTACAAGCAACAATTTAAAACTCAAAGGACTTGGTGGTGCTTTATATCCCT
>7.50 Human chromosome4 rp11659o3
ACTATGCTTAGCCCTAAACTCTAATAGTTACATTGAGAAAACCATTCGCCAGAGTACTACAAGCAACAGCTTAAAACTCAAAGGACTTGGCGGTGCTTTATATCCCT
>7.50 Human chromosome7 ch17112M4
ACTAGGCTTAGCCCTAAACTCCAATAGTTAAATCAACAAAACTATTCCCCAGAACACTACAAGCAATAGCTTAAAACTCAAAGGACTTGGCAGTGCTTTATATCCCT
>7.50 Human chromosome8 RP1111N9
ACTAGAGTTACATTAACAAAACCATTTGCCTGAGCAACAGCTTAAAACTCAAAGGACTTGGCAGTGCTTTATATCCCT
>7.50 Human chromoX numtHSA566
ACTCTGCTTAGCCATACGCTCAAATAATTTAACAAAAAAATTATACACCAGCGTACTACAAGCAATAGCTTAAAAATCAAAGGAATTCATGGTGCTTTACATCCTT
>7.50 Human chromoX RP11461J3
ACTATGCTTAGCTATAAACTCAAATAATTTAACAAACAAAATTATTCACCAGAGTATGACAAGCAATAGCTTAAAACTCAAAGGACATGGCGGTGCTTTACATCCCT
>7.50 Human chromoX RP11522L3
ACTATGCTTAGCCATAAACTTAAATAACTGAATAAAGTTATTTGCCAGAGTACTACTACCAGCAACAGCCTAAATCTCAGAGGATTTGGCAGTGCTTTATATTCCT
>7.50 Human numt 151
ACTATGCTTAGCCCTAAACCCAGATAGTTAAATTAACAAAACTACTCGCCAGAGTACTACAAACAACAGCTTAAAACTCAAAGGACTTGGCAGTGCTTTATATCCCT
>7.50 Human numt 332
CCAATACGCTTAGCCCTAAACTCCAATAGTTAAATCAACAGAACTATTCACCAGAACACTACAAGCAATAGCTTAAAACTCAAAGGACTTGGCGGTGCTTTATATCCCT
>7.50 Human numt HSA524
ACTATGCTTAGCCCTAAACCCAAGTAGTTAAATTAACAAAACTATTCACCAGAGAACTACAAGCCACAGCTTAAAACTACTTGGCGGTGCTTTATATCCTT
>7.50 Human numt1
ACTATGCTTAGCCCTAAACTCCAATAGTTAAATCAACAAAACTATTCACCAGAACACTACAAGCAATAGCTTAAAACTCAAAGGACTTGGCGGTGCTTTATATCCCT
>7.50 Human numt227
ACTATGCTTAGTTCTAAACCCAAATAGTTCAACCAACAAAACTATTCACCAGAGTACTACAAGCAACAGCTTAAGACTCAAAAGACTTGGCAGTGCTTTATATCCCT
>8.00 Emu Dromaius novaehollandiae
ACTATGCTTAGCCCTAAATCTTGATACTCACCTTACCAGAGCATCCGCCTGAGAACTACGAGCACAAACGCTTAAAACTCTAAGGACTTGGCGGTGCCCTAAACCCAC
>8.00 Ostrich Struthio camelus
ACTATGCTTAGCCTTAAATCATGATACTTACCCCACCTAAGTATCCGCCCGAGAACTACGAGCACAAACGCTTAAAACTCTAAGGACTTGGCGGTGCCCTAAACCCAC
>8.00 Torpedo ray
ACTATGTTTAATCATAAATAGATAAATATTTACTACCTCATTCGCCCGAGAACTACAAGCGCTAGCTTAAAACCCAAAGGACTTGGCGGCACTCCAGATCTAC
>9.00 Acorn worm Saccoglossus kowalevskii
ATTATTTCTAGCCACCACCTAAAATTTAACTTCAATCAAAGCCAGAGAACTACCTACAACAGTACTAAACTCAAAGAATTTGGCGGTGTTTTAGACCTAC
>9.00 American bloodworm Glycera americana
TTCTATTCTTAACCTCACCCCATTTCTCCTGGCACTACGAGTACATACTTAAAACCTAAGAACTTGGCGGTGTCTCAACATAC
>9.00 Candidatus pelagicus01
GGGATTAGATACCCTGTTTTAGGAGGAACTTTACAACGAAGAGCTGGTACAGCAAGACATGATGCTGTTGCTTGGGGATATGCTAGAGGAGCCTGTT
>9.00 Candidatus pelagicus02
GGGATTAGATACCCTGTTTTAGGAGGAACTTTACAACGTAGAGCTGGTACAGCAAGACACGATGCAGTTGCTTGGGGATATGCTAGAGGAGCCTGTT
>9.00 Candidatus pelagicus03
GGGATTAGATACCCTGTTTTAGGGGGAACTTTACAACGTAGAGCTGGTACAGCAAGACATGATGCTGTTGCTTGGGGGTATGCTAGAGGAGCCTGTT
>9.00 Candidatus pelagicus04
GGGATTAGATACCCTGTTTTAGGAGGAACTTTACAACGAAGAGCTGGTACAGCAAGACATGATGCTGTTGCTTGGGGGTATGCTAGAGGAGCCTGTT
>9.00 Candidatus pelagicus05
GGGATTAGATACCCTGTTTTAGGAGGAACTCTACAGCGTAGAGCTGGTACAGCAAGACACGATGCAGTTGCTTGGGGATATGCTAGAGGAGCCTGTT
>9.00 Candidatus pelagicus06
GGGATTAGATACCCCGTTTTAGGAGGAACCTTGCAAAGAAGAGCTGGTACAGCAAGACATGATGCGGTTGCTTGGGGATATGCTAGAGGAGCCTGTT
>9.00 Candidatus pelagicus07
GGGATTAGATACCCTGTTTTAGGAGGAACTTTACAACGTAGAGCTGGTACAGCAAGGCACGATGCGGTTGCTTGGGGTTATGCTAGAGGAGCCTGTT
>9.00 Candidatus pelagicus08
GGGATTAGATACCCTGTTTTAGGAGGAACTCTACAGCGTAGAGCTGGTACAGCAAGACACGATGCAGTTGCATGGGGATATGCTAGAGGAGCCTGTT
>9.00 Candidatus pelagicus09
GGGATTAGATACCCTGTTTTAGGAGGAACTTTACAGCGAAGAGCTGGTACTGCAAGACATGATGCGGTTGCTTGGGGATATGCTAGAGGAGCCTGTT
>9.00 Candidatus pelagicus10
GGGATTAGATACCCCGTTTTAGGAGGCACCTTGCAAAGAAGAGCTGGTACTGCAAGACACGATGCGGTTGCTTGGGGATATGCTAGAGGAGCCTGTT
>9.00 Mayfly Cleon dipterum
CCTACTACTATGCTGTTAATTCCGCCCTGAGTAGTACCAGCGTCAGCTTTAAACTCAAAGAATTTGGCGGCACCCTCCCCCGCTA
>9.00 Proboscis worm Glycera dibranchiata
TTCTATTCTTAACCACAAACTAAATCTCCTGGCACTACGAGTACACACTTAAAACCTAAGAACTTGGCGGTGTTTCAACATAC
>9.00 White anemone Diadumene leucolena
GGTAGTCCACACTGTGAACTCTGAAGATGATGCTTAGCAGACCCGAAAGGTTAAATCTTCCGCCTGAGTAGTACGATCGCAAGATTAAAATTCAAAAACTTTGGCTGTTCACTATTTCGA
